# Supplementary material for: m6A reader IGF2BP2-stabilized CASC9 accelerates glioblastoma aerobic glycolysis by enhancing HK2 mRNA stability
Source: Cell Death Discov. 2021 Oct 13;7:292. doi: 10.1038/s41420-021-00674-y (PMC8514511; doi:10.1038/s41420-021-00674-y)
Supplement: Supplementary file 2 — Supplementary data [file 41420_2021_674_MOESM2_ESM.xlsx]

## Sheet: Sheet1
	low			no-differ			high
	-lg p-value	log2		-lg p-value	log2		-lg p-value	log2
	0.21	-1.26156		1.68	-0.0800388		4.47	0.266846
	0.27	-1.25761		0.03	-0.0799788		0.15	0.267184
	0.3	-1.25629		0.09	-0.0799674		0.09	0.267233
	11.01	-1.22355		0.06	-0.0799128		0.84	0.267293
	13.71	-1.21826		0.09	-0.079896		1.38	0.267884
	1.62	-1.21691		0.15	-0.0797628		7.74	0.267894
	7.29	-1.20983		0.09	-0.079743		0	0.268064
	1.68	-1.18259		0.09	-0.0797268		0.12	0.268414
	2.28	-1.1771		0.09	-0.0797154		0.12	0.268723
	0.36	-1.17662		0.18	-0.0796812		0.09	0.269304
	13.98	-1.17295		0.09	-0.0796422		0.03	0.26941
	0.48	-1.16545		0.21	-0.0796134		0	0.26968
	8.01	-1.15025		0.12	-0.0796104		0.12	0.269778
	0.3	-1.13873		0.09	-0.0795186		0.09	0.269893
	0.06	-1.05083		0.12	-0.0794478		0.12	0.270005
	6.51	-1.0498		0.18	-0.0794244		0.12	0.270015
	10.38	-1.049		0.09	-0.0793518		0.15	0.270177
	6.33	-1.0458		0.09	-0.0793098		0.12	0.270188
	6.09	-1.0398		0.18	-0.0792336		0.21	0.270998
	1.74	-1.03961		0.12	-0.0791994		0.09	0.271539
	0.69	-1.03886		0.06	-0.079158		0.09	0.271593
	0.21	-1.03856		0.06	-0.079146		1.92	0.27183
	1.71	-1.03836		0.06	-0.079131		0.06	0.271843
	5.67	-1.02964		0.06	-0.0790662		0.06	0.272878
	2.07	-1.02917		0.06	-0.079047		0.15	0.27294
	5.58	-1.02718		0.06	-0.0790224		2.7	0.273036
	1.41	-1.019		0.09	-0.0790128		5.58	0.27323
	5.34	-1.0113		0	-0.078897		0.24	0.273264
	4.92	-1.00937		0.06	-0.0788754		0.12	0.273701
	1.08	-1.00469		15.18	-0.0788028		0.09	0.274448
	4.74	-1.00413		0.09	-0.078774		0.06	0.275053
	8.85	-1.00403		0.06	-0.0787638		6.18	0.275067
	0.99	-0.992587		0.18	-0.0787362		1.05	0.275126
	15.48	-0.990124		0.18	-0.078729		2.01	0.275132
	19.56	-0.989442		0.06	-0.07869		2.7	0.275187
	4.26	-0.988813		0.15	-0.0786618		1.56	0.275546
	4.92	-0.988123		0.06	-0.0785412		1.2	0.275584
	0.75	-0.988011		0.12	-0.0784932		0.3	0.275775
	17.22	-0.987117		0.06	-0.078447		0.54	0.275827
	3.87	-0.974456		2.31	-0.0784278		1.41	0.276052
	2.13	-0.973927		0.09	-0.0783642		5.85	0.276192
	3.84	-0.97378		0.06	-0.0783456		0.21	0.276324
	0.9	-0.973771		0.3	-0.0783408		0.06	0.276426
	14.79	-0.972615		0.09	-0.0782226		3.81	0.27687
	7.92	-0.971522		0.06	-0.0782202		6.72	0.277341
	1.05	-0.970452		0.06	-0.078219		0.09	0.277613
	2.4	-0.970365		0.06	-0.0780258		0.06	0.277814
	3.72	-0.968889		2.73	-0.0780132		0.12	0.278534
	7.35	-0.966436		0.06	-0.0779052		0.15	0.278785
	7.38	-0.964157		0.18	-0.0778686		0.06	0.279309
	8.58	-0.963342		9.09	-0.077844		0.39	0.27934
	3.54	-0.961274		7.86	-0.077817		0.15	0.27956
	16.14	-0.960957		0.06	-0.0776334		0.15	0.279618
	10.95	-0.9587		0.09	-0.0776028		0.09	0.279624
	1.77	-0.954832		0.12	-0.0774612		0.12	0.279961
	5.25	-0.954103		0.09	-0.0773094		0.06	0.280173
	13.56	-0.952191		0.09	-0.0773082		0.09	0.280409
	2.73	-0.951422		0.09	-0.077262		0.06	0.280592
	0.72	-0.945125		0.06	-0.0769296		9.9	0.280793
	11.67	-0.944867		0.09	-0.0768744		0.18	0.281013
	10.86	-0.943247		0.12	-0.0768618		1.68	0.281075
	6.24	-0.931474		0.15	-0.07686		0.09	0.281372
	6	-0.93058		0.03	-0.0768312		0.06	0.281439
	0.3	-0.927484		0.06	-0.076686		11.28	0.281592
	14.88	-0.924918		0.66	-0.076659		0	0.281827
	2.73	-0.924487		0.09	-0.0764622		0.21	0.281984
	2.7	-0.923089		0.09	-0.0763422		0.09	0.282165
	1.74	-0.922264		0.21	-0.076308		0.09	0.282386
	11.55	-0.921323		0.09	-0.0761502		0.15	0.282575
	2.67	-0.920364		0.06	-0.07605		0.15	0.282742
	7.98	-0.920231		4.23	-0.0760416		4.92	0.282784
	8.22	-0.918019		19.68	-0.0760398		0.09	0.282839
	6.15	-0.915427		0.15	-0.0759588		0.09	0.282927
	1.95	-0.914539		3.42	-0.0759306		0.06	0.283
	4.5	-0.910892		0.09	-0.0758808		0.12	0.283131
	16.47	-0.90985		0.21	-0.0758676		1.5	0.283642
	2.43	-0.907248		11.67	-0.07584		3.12	0.283742
	2.4	-0.906004		9.66	-0.0758286		0.06	0.283982
	3.78	-0.904223		15.51	-0.075828		0.27	0.284577
	4.8	-0.903836		0	-0.075825		0.09	0.285018
	2.49	-0.903352		0.99	-0.075723		0.09	0.285941
	2.25	-0.903194		0.06	-0.075714		0.09	0.285976
	1.08	-0.898013		0.99	-0.0756468		2.34	0.285991
	2.28	-0.897633		15.09	-0.0756246		0.66	0.286032
	2.25	-0.89722		9.63	-0.075618		0.06	0.286451
	4.14	-0.896991		5.31	-0.0756054		0.09	0.286726
	2.25	-0.896852		1.35	-0.0756048		10.11	0.286924
	0.06	-0.895634		0.36	-0.0755994		0.06	0.287272
	2.22	-0.894749		0.12	-0.0755454		1.35	0.287356
	1.83	-0.890499		0.09	-0.0755106		0.06	0.287532
	5.76	-0.890124		0.06	-0.0754098		2.04	0.287678
	2.16	-0.889525		0.09	-0.0754086		0.15	0.288252
	1.11	-0.887962		0.06	-0.0753444		0	0.288268
	2.1	-0.885892		1.08	-0.075339		0.09	0.288628
	9.33	-0.883707		5.04	-0.0753372		0.12	0.288735
	2.07	-0.883434		0	-0.0752052		0.15	0.288941
	0.21	-0.883343		0.06	-0.0751896		0.15	0.29183
	0	-0.875951		0.06	-0.0750894		0.06	0.292204
	3.78	-0.875009		0.06	-0.0749118		0.15	0.292232
	3.42	-0.874362		18.33	-0.0748326		0	0.292243
	0.99	-0.873692		0.06	-0.0746616		0.06	0.293091
	3.24	-0.871559		0.18	-0.0746556		0.06	0.29337
	0.87	-0.869585		0	-0.074622		0.09	0.293691
	0.06	-0.868525		0.09	-0.0745164		0.12	0.293767
	0.75	-0.868427		0.09	-0.0744822		0.06	0.29421
	1.74	-0.86825		0.15	-0.0743736		0.09	0.294405
	6.21	-0.868096		0.09	-0.0743358		4.95	0.308631
	6.96	-0.864468		15.45	-0.0743316		0.15	0.30913
	7.68	-0.864076		0.06	-0.0743112		0.09	0.309458
	16.62	-0.861849		0.09	-0.0741924		0.09	0.310633
	8.73	-0.861702		3.33	-0.0741354		3.57	0.310861
	21.57	-0.860642		0	-0.0740214		0.06	0.31108
	8.7	-0.8605		0.06	-0.0740166		0.06	0.311238
	11.49	-0.859555		0.06	-0.0739674		0.09	0.311395
	12.12	-0.858977		0.15	-0.0739038		0.12	0.311587
	1.74	-0.858783		0.06	-0.0738618		0.18	0.311609
	6.48	-0.858483		0.12	-0.073842		0.15	0.311774
	6.33	-0.857418		0.15	-0.0738366		0.06	0.312439
	6.09	-0.856884		0.15	-0.0737286		6.12	0.31293
	1.35	-0.854802		0.06	-0.0736566		0.06	0.313445
	9.24	-0.852383		0.06	-0.0736164		0.09	0.313651
	0.21	-0.852214		0.06	-0.0735978		0	0.313987
	1.71	-0.850938		0.09	-0.0735756		2.85	0.314164
	2.61	-0.850813		0.09	-0.0735552		0.12	0.314553
	5.67	-0.850652		0.09	-0.0735492		0.15	0.315573
	2.07	-0.850484		0.09	-0.0734112		0.06	0.315626
	7.32	-0.850314		0.12	-0.0732828		0.06	0.315699
	2.7	-0.850017		0.15	-0.0731874		7.17	0.315708
	14.79	-0.847814		0.18	-0.0731514		0.15	0.31637
	1.02	-0.847488		0.06	-0.0731424		0.06	0.316696
	1.59	-0.847361		0.09	-0.0731388		0.06	0.316783
	5.43	-0.847245		0	-0.0730884		0.09	0.317021
	1.59	-0.845647		0.24	-0.0729768		0.18	0.317165
	1.44	-0.84549		0.12	-0.0729756		0.15	0.317404
	18.72	-0.84382		0.06	-0.0729486		0.03	0.317527
	10.68	-0.843394		10.08	-0.0728928		0.09	0.317601
	17.7	-0.843138		0.03	-0.072876		5.55	0.318315
	1.08	-0.842519		0.24	-0.0728064		0.06	0.318631
	9.87	-0.840931		0.09	-0.0727422		0.06	0.319109
	1.53	-0.839709		0.06	-0.0726726		5.82	0.319131
	1.53	-0.839211		0.06	-0.0726684		0.06	0.319234
	0.57	-0.837766		0.12	-0.0726504		0.09	0.319267
	3.06	-0.837721		0.06	-0.0725802		0.18	0.320096
	8.46	-0.835611		0.06	-0.0725382		0.3	0.320551
	3.81	-0.818786		0.18	-0.072435		0.18	0.320861
	10.38	-0.818284		0.06	-0.072369		4.26	0.320979
	0.39	-0.818129		0.06	-0.0723198		0.09	0.321278
	1.44	-0.817605		0.09	-0.0723084		1.53	0.321341
	0	-0.81727		0.06	-0.0721914		0.06	0.321353
	11.67	-0.816503		0.06	-0.072171		0.09	0.321404
	0.3	-0.816237		11.43	-0.0721182		0.15	0.321451
	7.32	-0.815854		0.09	-0.0720966		0.06	0.321872
	15.81	-0.815688		0.03	-0.0720744		5.25	0.321911
	7.92	-0.815418		0.03	-0.0720432		5.1	0.322912
	6.39	-0.815135		0.33	-0.0718596		0.06	0.322955
	4.71	-0.814876		0.06	-0.0718578		0.06	0.322961
	5.37	-0.81369		0.06	-0.0718476		0.06	0.323274
	7.26	-0.813552		0.06	-0.0718224		0.21	0.323556
	15.33	-0.813119		0.15	-0.071712		0.12	0.323826
	4.68	-0.811875		0.15	-0.0716742		0.06	0.323902
	8.22	-0.811838		0.06	-0.071673		0.06	0.323979
	6.75	-0.811197		0.06	-0.0716658		0.18	0.324657
	7.08	-0.810768		0	-0.071607		1.68	0.324675
	5.46	-0.810509		0.06	-0.071502		0.21	0.324739
	5.1	-0.810388		0.06	-0.0714372		0.06	0.328493
	4.35	-0.810035		0.18	-0.0712938		0.09	0.328498
	2.76	-0.80918		0.06	-0.071223		0.12	0.328736
	1.08	-0.808442		0.09	-0.071121		0.09	0.329548
	1.95	-0.808048		0.66	-0.0709638		0.24	0.329604
	1.17	-0.807343		0.12	-0.0709242		0.06	0.33009
	1.05	-0.807145		0.06	-0.0707628		2.82	0.330884
	1.2	-0.807092		6.3	-0.0706884		0.09	0.331641
	13.56	-0.806448		0.24	-0.0706734		0.75	0.331824
	0.84	-0.806317		0.21	-0.0706098		0.21	0.332143
	1.2	-0.806147		0	-0.07059		0.06	0.332513
	3.09	-0.805897		0.09	-0.07056		0	0.332752
	4.5	-0.805289		0.12	-0.0705564		0.06	0.332871
	1.2	-0.805267		0.06	-0.0704862		0.24	0.332919
	1.14	-0.8044		0.15	-0.0703908		0.09	0.333001
	1.2	-0.80423		0	-0.0703566		0.18	0.334672
	0	-0.803598		0.06	-0.0702018		0.09	0.334738
	1.68	-0.803224		0.06	-0.0701394		7.47	0.334823
	1.17	-0.80275		0.06	-0.0700602		0.09	0.334848
	13.56	-0.800545		1.47	-0.0700482		0.09	0.334998
	9.09	-0.800495		0.12	-0.069951		3.72	0.335057
	0	-0.799631		0.09	-0.0699252		0.12	0.335527
	2.82	-0.79942		0.99	-0.0698772		0.33	0.335988
	3.09	-0.79916		0.18	-0.0698316		0.18	0.336369
	27.45	-0.797757		0.09	-0.0698256		0.12	0.336448
	9.09	-0.796812		0.09	-0.069684		0.06	0.336741
	7.89	-0.795891		0.06	-0.0695838		3.36	0.337632
	11.85	-0.795689		1.77	-0.069546		0.09	0.338137
	7.95	-0.795564		0.09	-0.0695382		0.06	0.338336
	1.11	-0.795469		0.06	-0.0695256		0.18	0.338672
	19.68	-0.794949		0.15	-0.0694782		0.06	0.338853
	0.27	-0.794329		0.09	-0.0694692		0.06	0.339147
	2.73	-0.793982		0.09	-0.0694398		0.09	0.339175
	0.33	-0.786705		0.09	-0.0694206		0.15	0.339245
	9.66	-0.786463		0.09	-0.069327		2.22	0.33977
	11.43	-0.784805		0.09	-0.069303		0.06	0.340631
	2.37	-0.784287		0.18	-0.0692772		0.24	0.34127
	9.18	-0.784215		0	-0.0691872		0.12	0.341358
	1.05	-0.784132		0.51	-0.0691872		0.09	0.341452
	0.12	-0.783245		0.06	-0.0691818		0.24	0.341792
	6.3	-0.782895		0.18	-0.0691404		0.78	0.342105
	2.4	-0.781675		0.03	-0.0691284		0.15	0.342499
	11.67	-0.780962		0.45	-0.069093		1.56	0.342819
	9.66	-0.780954		0.12	-0.0690432		0.09	0.343165
	1.65	-0.780453		0.06	-0.0689328		0.09	0.347625
	0	-0.779858		0.12	-0.0687282		5.28	0.347657
	0.99	-0.779551		0.12	-0.0687228		0.12	0.347978
	0.06	-0.777492		0	-0.068688		0.09	0.348368
	0.99	-0.77678		0.09	-0.0686454		0.06	0.348716
	15.09	-0.776732		1.74	-0.0686436		0.09	0.349603
	9.63	-0.776489		0.09	-0.068496		0.09	0.349617
	5.31	-0.776377		0.06	-0.0684756		0.09	0.350391
	0.99	-0.775654		0.09	-0.0683526		0.09	0.350461
	27.03	-0.774563		0.12	-0.0683394		0.06	0.350615
	11.76	-0.774451		0.09	-0.0681036		0.78	0.351645
	0.45	-0.77415		0.15	-0.0680238		0.09	0.352187
	7.23	-0.773619		0.27	-0.0679776		0.09	0.352255
	4.62	-0.773471		0.12	-0.0679758		0.15	0.352434
	6.51	-0.773055		0.06	-0.0679614		0.06	0.352653
	4.89	-0.772918		7.86	-0.0679608		0.15	0.353798
	7.65	-0.772024		0.09	-0.0678732		0.39	0.354151
	0	-0.771981		0.06	-0.0678534		0.06	0.355061
	1.65	-0.771863		0	-0.0677082		0.21	0.355461
	8.1	-0.770866		0	-0.0676632		5.85	0.357047
	11.25	-0.770639		0.06	-0.0676038		1.11	0.357431
	1.86	-0.770553		0.06	-0.0675678		0.12	0.357737
	5.1	-0.770218		0.09	-0.0675534		0.15	0.35894
	2.82	-0.770173		0.12	-0.0675264		0.21	0.359017
	0.93	-0.769717		0.09	-0.0674808		0.15	0.359358
	3.57	-0.76952		0.09	-0.0674268		0.06	0.359705
	1.5	-0.769316		0.09	-0.0674172		1.95	0.360412
	0.93	-0.769134		0.09	-0.0673656		0.09	0.36065
	2.16	-0.768697		0.15	-0.0673002		0	0.360942
	14.01	-0.768289		1.71	-0.0672942		0.06	0.361214
	4.44	-0.767933		0.06	-0.0672798		5.85	0.361541
	7.77	-0.767363		0.03	-0.0671652		2.04	0.362069
	4.68	-0.766515		0.09	-0.0670284		0.27	0.362406
	2.76	-0.766334		0.09	-0.067026		1.95	0.362474
	0.33	-0.765354		0.09	-0.0669888		6.48	0.362685
	6.78	-0.76534		0.06	-0.0669576		2.28	0.363661
	2.64	-0.765141		0	-0.0669546		0.09	0.36434
	0.9	-0.764222		3.33	-0.0669438		1.11	0.365022
	8.61	-0.76368		0	-0.0669318		0.81	0.365044
	0.21	-0.763656		0.09	-0.066921		0.21	0.365334
	7.08	-0.763452		0.12	-0.0668424		1.38	0.365406
	2.16	-0.76292		0.21	-0.0667662		4.47	0.365469
	0.75	-0.762202		0	-0.0667248		3.54	0.36615
	3.12	-0.762105		0.12	-0.0667098		1.98	0.366352
	0.87	-0.761075		0.03	-0.066702		0.15	0.366406
	0.87	-0.761075		0.12	-0.0666726		0.03	0.36648
	2.13	-0.760122		0.06	-0.0666456		4.83	0.367436
	0.87	-0.75959		5.34	-0.0666234		0.06	0.368009
	3.06	-0.75896		0.09	-0.06657		10.71	0.368091
	0.87	-0.758899		3.6	-0.06657		0.15	0.3683
	0.87	-0.757877		0.06	-0.0664974		0.06	0.368664
	1.2	-0.757854		0.06	-0.0664926		0.12	0.368738
	1.74	-0.757547		0.09	-0.0664842		0.12	0.369273
	0.87	-0.756986		0.09	-0.0664008		1.53	0.369487
	4.89	-0.756982		0.06	-0.0663888		8.37	0.369836
	0.84	-0.755889		0.09	-0.0663756		0.09	0.370359
	1.86	-0.755789		0.09	-0.0663576		0.96	0.370494
	3.3	-0.755149		0.09	-0.0663444		0.18	0.370527
	0.84	-0.754922		0.09	-0.0663402		0.06	0.373473
	3.78	-0.754306		0.06	-0.0663288		0.06	0.373603
	8.19	-0.753704		0.06	-0.0663144		0.24	0.374007
	3.45	-0.753496		0.06	-0.066246		0.18	0.374055
	6.75	-0.752753		0.06	-0.0661722		0.06	0.375317
	10.05	-0.752607		9.63	-0.0661494		0.06	0.376101
	3.39	-0.752432		0	-0.0660942		6.54	0.376128
	20.94	-0.750172		0.09	-0.0660384		0.93	0.376431
	9.09	-0.749618		0.06	-0.0659532		0.12	0.376652
	6.3	-0.747173		8.85	-0.0659076		0.03	0.377325
	12.45	-0.74696		0.09	-0.0658704		0.21	0.37926
	4.95	-0.745451		0.06	-0.0658632		0.06	0.379779
	3	-0.745434		2.46	-0.0658524		0.06	0.379786
	0.99	-0.745433		0.12	-0.065832		0.09	0.379903
	2.97	-0.744892		0.12	-0.0657852		0.15	0.380145
	2.94	-0.744539		0.09	-0.0656334		0.15	0.380245
	4.14	-0.74448		0.15	-0.0656298		0.06	0.380605
	0.54	-0.74437		0.09	-0.0655938		0.06	0.380625
	16.5	-0.744181		0.03	-0.0655386		1.53	0.381302
	6.93	-0.74353		0.18	-0.0654186		2.31	0.381859
	8.07	-0.742515		3.06	-0.0653964		0.06	0.382118
	0.78	-0.742236		0.87	-0.065367		0.12	0.384121
	6.06	-0.742218		0.87	-0.0653658		0.06	0.384156
	1.59	-0.741834		1.2	-0.0653568		0.09	0.384298
	40.53	-0.741541		1.74	-0.0653166		0.09	0.384371
	3.06	-0.740303		0.87	-0.065289		0.06	0.384729
	1.92	-0.74014		4.89	-0.0652542		5.4	0.3849
	14.4	-0.740082		0.84	-0.0652134		0.15	0.385178
	0.75	-0.739544		1.86	-0.0651636		0.27	0.385201
	15	-0.73901		3.3	-0.0651426		1.68	0.385244
	0.48	-0.738433		0.12	-0.0651318		0.36	0.385806
	14.37	-0.738384		0.09	-0.065097		0.12	0.385889
	4.02	-0.73807		0	-0.0650706		0.09	0.386038
	4.29	-0.738058		0.12	-0.0649776		2.46	0.386602
	6.66	-0.737606		0.09	-0.0649542		0.15	0.387333
	2.94	-0.737475		0.09	-0.0649356		0.06	0.393488
	2.91	-0.737398		0.06	-0.0649302		2.4	0.393732
	8.22	-0.736753		0.06	-0.0649104		0.09	0.393999
	2.85	-0.736647		0.12	-0.0648426		0.09	0.394034
	1.59	-0.736491		0.06	-0.0647742		1.53	0.395049
	0.93	-0.736408		0.09	-0.0647172		0.63	0.395395
	0.18	-0.735772		0.06	-0.064716		0.42	0.396523
	5.07	-0.735581		0.12	-0.0647154		0.03	0.396622
	3.48	-0.734762		0.06	-0.0646794		0.09	0.396719
	1.71	-0.734686		0.15	-0.0646272		0.15	0.397963
	5.67	-0.734256		0.06	-0.0646116		0.12	0.398184
	9.48	-0.734197		0.27	-0.0645846		0.03	0.399837
	8.97	-0.733254		0.06	-0.0645708		0.15	0.399889
	4.23	-0.732803		0.15	-0.064272		0.72	0.400134
	3.33	-0.732503		0.09	-0.0641934		0.18	0.400331
	4.11	-0.732277		0.06	-0.0641118		0.06	0.4015
	4.14	-0.732044		0.09	-0.0639444		0.06	0.402302
	0.72	-0.731826		0.06	-0.063912		0.09	0.40349
	5.31	-0.731592		0.09	-0.0638706		0.24	0.403954
	8.64	-0.731198		0.06	-0.0638178		2.94	0.404086
	1.65	-0.730964		0.06	-0.0637824		0.06	0.404252
	0.33	-0.730717		0.06	-0.0637734		4.11	0.404908
	0.72	-0.730422		0.45	-0.0637326		0.24	0.405764
	10.26	-0.729967		0.09	-0.0636984		0.03	0.406741
	4.32	-0.728795		0.09	-0.0636642		0.06	0.407143
	2.73	-0.728053		0.06	-0.063561		2.73	0.408018
	2.7	-0.72784		15.39	-0.063486		1.08	0.408055
	27.45	-0.727485		0.09	-0.063456		0.15	0.408288
	11.55	-0.727207		0	-0.0634512		0.09	0.409818
	2.67	-0.726379		0.06	-0.0634086		0.03	0.41023
	7.98	-0.726243		0.09	-0.063384		7.38	0.410266
	8.22	-0.725129		0.12	-0.0632904		0.06	0.414357
	6.15	-0.724813		0.15	-0.063147		0.12	0.4146
	30.09	-0.724691		0.12	-0.0631002		0.06	0.415038
	4.5	-0.724628		0.12	-0.0630996		0.06	0.415354
	13.95	-0.723093		0.09	-0.0630948		0.63	0.415444
	3.42	-0.722342		0.12	-0.0629736		8.64	0.415753
	1.38	-0.722128		0.12	-0.0629196		1.38	0.416373
	4.41	-0.721922		0.03	-0.0628992		0.09	0.416609
	8.88	-0.721743		0.12	-0.0628716		4.05	0.41669
	6.57	-0.720813		0	-0.062871		4.65	0.416728
	5.1	-0.72037		1.59	-0.0628602		0.09	0.417731
	1.14	-0.720227		0.09	-0.0628578		0.06	0.418697
	4.62	-0.719654		0.09	-0.0628422		1.68	0.419503
	4.83	-0.719602		0.21	-0.0628164		0.21	0.419517
	1.62	-0.718874		0.06	-0.0627342		0.15	0.42015
	5.76	-0.718582		0.12	-0.0626706		0.12	0.420419
	1.65	-0.718503		0.06	-0.0626052		0.42	0.421467
	5.88	-0.718122		0	-0.0626028		0.15	0.421689
	0.66	-0.718085		0.45	-0.062595		0.18	0.422868
	10.86	-0.717175		1.74	-0.0625626		0.27	0.423342
	8.91	-0.716772		0.18	-0.0625566		0.15	0.423541
	0.66	-0.716099		0.09	-0.0625104		0.12	0.423559
	0.66	-0.715773		0.09	-0.0624696		0.09	0.427657
	5.01	-0.715388		0.12	-0.062388		1.38	0.428604
	9.87	-0.714544		0.09	-0.0623136		6.21	0.430013
	0.63	-0.714541		0.09	-0.0622878		0.06	0.430268
	13.74	-0.714042		0.09	-0.0622506		0.12	0.430517
	8.43	-0.713462		0.15	-0.062187		0.03	0.430603
	17.46	-0.71287		0.06	-0.0621732		0.09	0.430626
	16.47	-0.712215		0.12	-0.0621348		0.03	0.431154
	11.94	-0.712062		0.06	-0.0621282		0.18	0.431337
	2.43	-0.71191		0.12	-0.062109		0.24	0.431974
	4.02	-0.710698		17.01	-0.0621		0.15	0.432738
	2.67	-0.710654		0.09	-0.062073		0.03	0.433339
	4.92	-0.709997		12.6	-0.0620556		2.34	0.433358
	1.17	-0.709922		0.06	-0.0619758		0.03	0.433882
	3.63	-0.709078		0.12	-0.0618936		0.21	0.43426
	5.67	-0.709075		0	-0.0618444		0.09	0.436262
	0.39	-0.708385		0.06	-0.0618012		0.12	0.436863
	0	-0.708094		7.65	-0.061782		0.09	0.437102
	4.5	-0.70776		0.09	-0.0617592		0.24	0.437571
	3.66	-0.705997		0.09	-0.0617502		0.06	0.439438
	0.99	-0.705374		0.06	-0.0616602		0.18	0.439898
	0.57	-0.705148		0.24	-0.0614304		0.03	0.440954
	7.2	-0.704463		0.06	-0.0613944		0.09	0.440996
	1.53	-0.704256		0.06	-0.0612858		0.54	0.441201
	4.77	-0.703317		0.12	-0.0612564		0.57	0.441953
	3.57	-0.702234		0.18	-0.0611748		0.06	0.441997
	15.48	-0.702198		0.06	-0.0611226		0.06	0.442332
	0.69	-0.701768		0.18	-0.0611202		0.42	0.442692
	2.67	-0.701574		0.15	-0.0611142		3.24	0.443053
	19.47	-0.701511		0.12	-0.0610632		0.06	0.443796
	10.2	-0.701169		0.09	-0.0610416		0.09	0.444015
	1.59	-0.700958		0.12	-0.0610362		0.06	0.444101
	6.99	-0.700515		0.06	-0.0610284		5.64	0.444474
	1.83	-0.700196		0	-0.0609378		0.48	0.444831
	0.57	-0.699871		0.09	-0.0609288		1.86	0.44589
	7.26	-0.699528		0	-0.0609264		0.63	0.446385
	4.92	-0.699255		0	-0.0609204		0.09	0.446391
	3.54	-0.69915		0.87	-0.0608616		0.57	0.447189
	0	-0.698675		0.42	-0.0608586		0.09	0.448007
	0.54	-0.698501		0.09	-0.0608352		0.9	0.449357
	2.49	-0.698014		1.05	-0.0607998		10.59	0.449386
	17.34	-0.697894		0	-0.0607566		0.09	0.449822
	5.7	-0.697558		0.09	-0.0607392		0.81	0.449995
	1.08	-0.697492		0.03	-0.0607236		0.12	0.450529
	2.43	-0.697229		0.09	-0.06072		3.48	0.450637
	1.59	-0.695284		0.06	-0.0606426		0.06	0.450801
	2.01	-0.694863		2.67	-0.0605928		0.09	0.451366
	3	-0.694581		0.15	-0.0605868		0.12	0.451911
	2.52	-0.694015		0.06	-0.0605628		0.06	0.452028
	1.14	-0.693946		0.09	-0.060504		0.09	0.452545
	7.68	-0.693278		0.12	-0.0604734		0.24	0.452639
	2.46	-0.693218		0.15	-0.0604698		3.12	0.453615
	8.91	-0.693059		0.09	-0.0604212		1.8	0.454714
	6.96	-0.691638		0.69	-0.060417		0.12	0.454807
	7.11	-0.691174		0.09	-0.0603522		0.15	0.455067
	2.85	-0.690452		0.09	-0.060255		0.09	0.455233
	5.46	-0.689755		0.03	-0.0602352		0.06	0.455293
	15.48	-0.689679		0.09	-0.0602106		0.48	0.455403
	0.54	-0.689656		0.06	-0.060069		0.09	0.457254
	0.96	-0.689453		0.36	-0.0600366		0.3	0.457422
	1.77	-0.689152		0.06	-0.0600072		0.18	0.459215
	9.63	-0.68774		0	-0.0600066		0.15	0.460045
	0.75	-0.687461		0.09	-0.0599214		0.03	0.461005
	4.32	-0.686401		0.09	-0.05988		0.63	0.461057
	6.33	-0.686045		2.25	-0.0598596		8.58	0.462889
	5.85	-0.685638		0.06	-0.0598386		0.21	0.463729
	9.6	-0.68534		0.12	-0.0598254		0.15	0.463733
	4.62	-0.685234		0.09	-0.0598248		0.09	0.465448
	9.75	-0.685226		0.12	-0.0597672		0	0.467816
	5.4	-0.685017		0.15	-0.0597522		0.06	0.468256
	11.31	-0.684921		0.06	-0.0597474		0.18	0.468671
	1.74	-0.684322		0.09	-0.0596598		0.06	0.468976
	1.5	-0.683139		6.18	-0.0596514		0.15	0.469506
	3.51	-0.682798		0.12	-0.0596202		2.34	0.470505
	10.14	-0.682703		0.06	-0.0595986		0.06	0.471301
	1.2	-0.682497		0.09	-0.0595848		1.14	0.473958
	0.21	-0.68217		0.15	-0.0595314		0.09	0.474401
	11.07	-0.682167		0.06	-0.0595248		0.54	0.474721
	3.48	-0.68196		0.09	-0.0595134		2.94	0.476961
	1.11	-0.681554		0.03	-0.0594954		1.56	0.477068
	0.27	-0.681022		0.12	-0.0594906		0.06	0.478234
	7.05	-0.680803		0.12	-0.059445		0.06	0.478368
	3.84	-0.680526		0.6	-0.0594174		0	0.479175
	1.68	-0.679477		0.09	-0.059403		0.09	0.480765
	0.51	-0.677932		0.09	-0.0593904		0.12	0.481108
	1.95	-0.677155		0.15	-0.059361		0.12	0.481345
	0.48	-0.676761		1.5	-0.0592596		0.21	0.481347
	0.48	-0.676638		0.15	-0.059208		1.38	0.481537
	0.18	-0.676601		0.09	-0.0591786		0.06	0.481709
	1.71	-0.67639		0.09	-0.0591078		0.06	0.481718
	2.25	-0.676324		0.06	-0.0590952		0.06	0.484978
	5.55	-0.676164		1.35	-0.0590802		0.09	0.485779
	1.38	-0.675983		0.06	-0.059055		0.15	0.486482
	4.2	-0.67589		0.75	-0.0589476		0.15	0.486814
	0.48	-0.675631		0.09	-0.058911		4.32	0.486977
	3.78	-0.674772		0.09	-0.058851		0.18	0.488881
	1.65	-0.674711		1.86	-0.0588504		0.24	0.489592
	5.55	-0.674562		0.12	-0.0588408		0.09	0.489907
	2.16	-0.67452		0.09	-0.0588318		0.09	0.490358
	7.02	-0.67433		0.15	-0.0588054		0.09	0.49122
	8.64	-0.674325		0	-0.0588054		0.09	0.491461
	0.63	-0.673261		0.06	-0.0587904		0.06	0.491853
	3.9	-0.673186		0.09	-0.0587886		0.06	0.491946
	0.48	-0.672034		0.09	-0.0587718		0.12	0.492029
	1.95	-0.671753		0.18	-0.0587712		0.48	0.493231
	6.24	-0.671394		0.21	-0.058578		0.15	0.493357
	5.7	-0.670939		3.54	-0.0585648		0.24	0.493398
	1.56	-0.669863		0	-0.058533		0.99	0.493799
	4.35	-0.669758		0.09	-0.0585108		0.09	0.49501
	3.69	-0.669097		2.73	-0.0584964		1.68	0.497131
	0	-0.668037		0.12	-0.058485		0.42	0.497732
	4.47	-0.667138		0.15	-0.0584286		1.95	0.498934
	0	-0.66711		0.09	-0.0584076		0.21	0.499289
	3.12	-0.666039		0.18	-0.0584016		3.06	0.500434
	0.45	-0.666012		0.81	-0.058344		0.18	0.501704
	1.83	-0.665255		0.06	-0.0583362		0.42	0.501907
	0.27	-0.664892		0.78	-0.058335		0.12	0.505498
	2.22	-0.664821		1.5	-0.058311		2.22	0.506533
	0.3	-0.664685		0.09	-0.058239		0.09	0.507522
	5.76	-0.663723		0.06	-0.058233		0.09	0.507574
	5.28	-0.663702		0	-0.0582276		0.15	0.508419
	7.26	-0.663137		0.09	-0.0581484		0.15	0.509417
	0.93	-0.66295		2.43	-0.058146		0.12	0.509432
	0.21	-0.662781		0.06	-0.0581274		0.69	0.509898
	0.15	-0.66275		0.06	-0.0580638		0.12	0.510599
	5.07	-0.661829		0.06	-0.0580338		0.15	0.513656
	4.62	-0.661617		0.6	-0.058017		0.09	0.515153
	1.89	-0.661301		0.3	-0.0579936		0	0.516935
	0.39	-0.660845		0.12	-0.0579714		0.15	0.517666
	7.77	-0.660772		1.68	-0.0579306		0.09	0.520483
	0.75	-0.660766		1.92	-0.0578334		1.53	0.521104
	3.12	-0.66035		0.27	-0.057762		1.26	0.521347
	4.44	-0.660307		0.06	-0.05775		0.09	0.523515
	5.49	-0.659163		0.09	-0.0576618		0.24	0.524019
	1.14	-0.659135		0.18	-0.0576492		0.09	0.525226
	6.81	-0.658697		0.12	-0.0575772		0.6	0.525323
	18.03	-0.65805		0.09	-0.057543		0.57	0.528239
	4.77	-0.658004		0.12	-0.0574272		0.18	0.528865
	4.44	-0.657557		0.09	-0.0574104		1.68	0.529591
	11.31	-0.657208		0.78	-0.0572412		0.54	0.529854
	1.41	-0.656644		4.65	-0.057213		0.15	0.53158
	2.52	-0.656432		0.06	-0.0571716		2.94	0.531662
	0.33	-0.655969		1.56	-0.0571002		0.3	0.533755
	0.6	-0.655848		0.06	-0.0570678		0.45	0.534092
	0.69	-0.655715		0.09	-0.057039		0.3	0.538823
	3.36	-0.655323		0.09	-0.057018		0.78	0.539281
	2.16	-0.655168		0.03	-0.0568842		3.27	0.540371
	4.41	-0.655128		0.09	-0.0568518		0.06	0.542282
	3.84	-0.654614		0	-0.0568332		0.36	0.542341
	1.65	-0.654011		0.09	-0.0568122		0.06	0.54252
	7.32	-0.653699		0.03	-0.0567888		0.72	0.545628
	5.58	-0.653566		0.09	-0.0566982		0.12	0.545826
	0.9	-0.652528		0.18	-0.0566964		2.01	0.547666
	4.05	-0.651916		0.06	-0.056691		1.08	0.548165
	1.23	-0.651631		0	-0.0566436		0.51	0.548363
	3.27	-0.651542		0.09	-0.0566052		0.57	0.553924
	10.2	-0.650562		0	-0.056601		0.09	0.554296
	14.79	-0.65022		0.06	-0.0565776		0.12	0.555317
	2.58	-0.650189		0.09	-0.0565524		0.09	0.558392
	3.51	-0.648801		0.12	-0.0565452		0.36	0.558896
	0	-0.648753		0.12	-0.056541		1.17	0.559181
	6.69	-0.648273		0.06	-0.0564966		0.09	0.559631
	8.43	-0.648253		0.09	-0.0564108		0.21	0.561473
	4.08	-0.648057		0.06	-0.0564042		0.99	0.563217
	3.57	-0.647405		0.24	-0.056379		2.25	0.563404
	0	-0.646908		2.04	-0.0563544		0.15	0.565038
	1.59	-0.645513		0.09	-0.0563388		0.18	0.565047
	2.4	-0.644166		2.01	-0.0563178		0.69	0.56616
	1.23	-0.643863		2.22	-0.0562098		12.33	0.568152
	0.09	-0.643623		0.09	-0.0561474		0.6	0.572617
	0.81	-0.643516		0.21	-0.0561444		0.3	0.572872
	2.22	-0.643206		0.06	-0.056124		0.09	0.577536
	0.39	-0.642611		0.06	-0.0561024		0.09	0.579033
	2.73	-0.642519		0.06	-0.0560694		1.17	0.58004
	4.29	-0.64167		0.18	-0.0560532		0.87	0.582088
	8.55	-0.641072		0.15	-0.0559974		0.18	0.583094
	7.47	-0.640896		0.18	-0.055977		0.27	0.585313
	6.99	-0.640811		0.21	-0.0559242		0.21	0.586415
	3.6	-0.639824		0.18	-0.0559068		0.21	0.588068
	5.28	-0.639765		0.15	-0.0558996		5.82	0.588127
	3.24	-0.639538		0.06	-0.0558804		0.03	0.588164
	0.3	-0.638627		0.12	-0.055851		0.09	0.590955
	3.57	-0.63804		0.06	-0.0558264		5.1	0.591164
	8.85	-0.638001		0.09	-0.0558096		0.33	0.591801
	1.53	-0.637977		0.09	-0.0557784		6.72	0.591893
	2.01	-0.63713		0.12	-0.0557442		2.31	0.592866
	2.49	-0.635979		0.06	-0.0557244		0.06	0.592944
	0.12	-0.635883		2.91	-0.0555912		0.72	0.592965
	4.5	-0.635577		0.09	-0.0555426		0.15	0.59337
	6.39	-0.634937		0.06	-0.0555408		0.36	0.594229
	5.19	-0.634357		0.06	-0.0554826		0.3	0.59576
	0	-0.634159		0.09	-0.0554292		0.15	0.595891
	3.06	-0.633834		0.12	-0.0553518		2.79	0.595973
	4.35	-0.633557		0.12	-0.0553296		1.89	0.597784
	1.14	-0.632684		0.12	-0.0553062		0.12	0.598955
	2.19	-0.632012		0.09	-0.055278		1.92	0.602787
	10.17	-0.631623		7.77	-0.0552636		0.09	0.603511
	5.67	-0.631575		0.09	-0.0552144		1.92	0.603718
	6.99	-0.631491		0.09	-0.0551988		2.79	0.604121
	2.43	-0.631169		0.09	-0.0551454		6.54	0.604229
	0.36	-0.630772		2.01	-0.0551352		9.45	0.606237
	12.27	-0.630764		0.15	-0.055098		1.17	0.606875
	1.56	-0.630229		0.06	-0.0550878		1.68	0.608326
	0.87	-0.629864		0.12	-0.0550776		0.12	0.608464
	2.91	-0.62966		0.12	-0.055068		0.18	0.609287
	2.46	-0.62756		0.06	-0.0549972		0.33	0.609315
	1.56	-0.626804		0.09	-0.054981		0.15	0.610518
	0.75	-0.626534		0.06	-0.0548562		0.09	0.611618
	2.43	-0.62652		0.09	-0.0548364		0.09	0.613235
	2.04	-0.62638		0.06	-0.0547248		0	0.613419
	1.65	-0.625495		0.15	-0.0546528		0.45	0.615117
	5.76	-0.625008		0.09	-0.0546402		11.67	0.617365
	1.05	-0.624951		0.12	-0.0546354		0.12	0.618472
	3.51	-0.623772		0.12	-0.0546318		6.03	0.620764
	5.64	-0.623432		0.12	-0.0545628		0.75	0.624973
	1.11	-0.623369		0.06	-0.054552		1.44	0.625717
	2.79	-0.622684		0.09	-0.0545304		0.06	0.625784
	0.63	-0.622165		2.64	-0.0545082		0.81	0.62712
	0.87	-0.622142		0.09	-0.0544848		0.06	0.627182
	1.89	-0.622012		0.06	-0.0544758		0.27	0.627209
	8.13	-0.621929		0.09	-0.0544722		0.03	0.627424
	1.92	-0.621137		0.09	-0.054468		0.57	0.62759
	0	-0.620835		0.06	-0.0544626		0.06	0.628884
	1.56	-0.619608		1.26	-0.0543312		1.2	0.631506
	2.97	-0.619491		0.09	-0.0542586		0.03	0.63258
	6.78	-0.619141		0.18	-0.0542346		0.09	0.633592
	7.17	-0.61886		4.29	-0.0541716		0.09	0.63438
	3.93	-0.617978		0.72	-0.0541362		0.24	0.638342
	3.84	-0.617835		0.15	-0.0540648		0.06	0.639903
	2.91	-0.617196		0.21	-0.0540468		0.09	0.641427
	1.53	-0.617093		6.39	-0.054021		0.24	0.642787
	0.75	-0.616755		0.09	-0.0539814		0.06	0.643915
	1.2	-0.616603		0.06	-0.053928		0.93	0.644245
	2.55	-0.616287		0.09	-0.0538566		12.63	0.644924
	0.9	-0.616251		0.06	-0.0538302		3.42	0.645783
	1.71	-0.615668		0.18	-0.0536634		0.69	0.647505
	21.27	-0.615351		0.03	-0.053589		2.82	0.648956
	2.4	-0.614924		0	-0.05358		0.06	0.648971
	0.09	-0.614775		0.09	-0.0535332		0.15	0.651679
	0.3	-0.614561		0.09	-0.0534816		0.24	0.651898
	7.77	-0.614521		0.09	-0.0534774		0.54	0.653008
	1.89	-0.614261		0.09	-0.053427		0.9	0.654627
	6.99	-0.614207		0.09	-0.053382		12.54	0.655571
	4.11	-0.614064		0.12	-0.053355		0.06	0.656178
	0.09	-0.613456		0.03	-0.0533364		0.63	0.657283
	1.56	-0.613258		0.9	-0.053319		8.07	0.65763
	0.72	-0.612929		0.09	-0.0532692		0.51	0.658398
	1.65	-0.612558		0.6	-0.0532632		0.24	0.662815
	0.3	-0.612051		0.09	-0.0532056		0.15	0.663768
	0.81	-0.611547		0.09	-0.053187		0.21	0.66533
	1.98	-0.610205		0.03	-0.0531636		0.72	0.667099
	1.08	-0.608443		0.15	-0.0530796		0.99	0.66827
	0.84	-0.607264		0.15	-0.0530724		0.12	0.670863
	2.25	-0.607263		0.06	-0.0530616		1.02	0.671603
	2.73	-0.606666		0.09	-0.0530568		1.05	0.674283
	0.36	-0.605773		0.09	-0.0530424		0.09	0.676261
	0.99	-0.605598		0.15	-0.053001		0.48	0.677502
	27.63	-0.605563		0.06	-0.052998		0.06	0.678224
	4.59	-0.605087		0.06	-0.0529704		1.59	0.680814
	0.78	-0.60474		0.09	-0.0529626		5.1	0.682669
	0.3	-0.604406		0.06	-0.0529548		0.12	0.683884
	1.38	-0.602544		0.09	-0.0529326		0.45	0.684521
	0.3	-0.602268		0.06	-0.0529284		1.23	0.687067
	2.97	-0.601775		1.08	-0.0528888		0.27	0.687774
	0.3	-0.601199		0.51	-0.0528714		0.39	0.687827
	0.3	-0.601199		0.15	-0.0528582		0.36	0.687889
	6.9	-0.601011		0.48	-0.0528336		0.18	0.689036
	1.89	-0.600961		0.06	-0.052824		0.18	0.689157
	0.3	-0.60084		0.06	-0.0528144		4.86	0.689191
	0	-0.600262		0.12	-0.052665		0.36	0.689864
	1.71	-0.600221		0.09	-0.0526074		1.53	0.69042
	0.3	-0.600121		1.11	-0.052557		0.24	0.690525
	3.09	-0.60012		0.09	-0.0525282		0.03	0.694448
	0.75	-0.599909		0.18	-0.0525156		0	0.694658
	4.8	-0.599794		0.12	-0.052473		0.06	0.69519
	2.22	-0.599606		0.06	-0.0524544		0.06	0.697226
	0.3	-0.597942		0.12	-0.0523824		0.6	0.69791
	0	-0.597004		0.09	-0.0523788		0.87	0.698276
	0.15	-0.596327		0.09	-0.0523278		0.3	0.698412
	1.56	-0.596045		0.06	-0.0523128		7.11	0.698544
	6.81	-0.595663		0.09	-0.0522936		0.93	0.698595
	0.06	-0.59543		0.06	-0.0522084		0.06	0.701437
	5.19	-0.595175		0.09	-0.0521892		4.23	0.701621
	0.27	-0.595044		0.09	-0.0521172		0.06	0.702311
	3.63	-0.594626		0.24	-0.051993		3.06	0.703144
	1.44	-0.594292		0.06	-0.0519684		1.38	0.706397
	3.3	-0.59423		0.03	-0.0519012		0.06	0.706888
	1.35	-0.594015		0.06	-0.051855		1.44	0.707162
	1.26	-0.593471		0.06	-0.0518538		0.06	0.707564
	0.66	-0.592497		0.09	-0.0518346		0.96	0.707796
	0.27	-0.59215		0.06	-0.0518088		0.39	0.708319
	1.05	-0.591805		0	-0.0517674		0.06	0.710897
	1.59	-0.591388		0.06	-0.0517086		0.06	0.712725
	1.5	-0.591136		0.15	-0.0516948		0.06	0.715132
	2.07	-0.590967		5.7	-0.051651		0.06	0.716131
	1.62	-0.590302		0.09	-0.0516468		0.75	0.717164
	6.54	-0.590283		2.16	-0.0515466		1.05	0.717614
	0.66	-0.589369		0.09	-0.0514392		4.77	0.719278
	0.51	-0.589174		0	-0.0514344		0.06	0.722148
	0.75	-0.589007		0.06	-0.0513984		0.06	0.722584
	2.04	-0.588724		0.21	-0.0513756		0.06	0.723227
	4.11	-0.588377		0.09	-0.0513726		3.87	0.723251
	7.98	-0.587816		0.06	-0.0513504		0.27	0.723556
	2.25	-0.587686		0.09	-0.051345		0.96	0.725142
	1.17	-0.587108		0.09	-0.0512748		0.09	0.72588
	3.15	-0.586157		0.09	-0.0512412		0.54	0.725977
	3.12	-0.585966		0.09	-0.0512112		0.3	0.728169
	7.08	-0.585942		0.09	-0.051204		10.98	0.729781
	1.14	-0.585659		0.09	-0.0511986		0.06	0.729897
	3.57	-0.585637		0.09	-0.051162		0.06	0.730093
	0.99	-0.585438		0.09	-0.0511548		0.06	0.731128
	4.86	-0.585364		0.06	-0.05115		0.06	0.732053
	1.26	-0.584927		0.06	-0.0511254		0.3	0.732603
	2.37	-0.584266		0.18	-0.0510852		0.06	0.733853
	4.68	-0.584219		0.06	-0.051078		0.06	0.735147
	1.53	-0.584174		0.09	-0.051024		0.03	0.735592
	0.84	-0.584118		1.71	-0.0510132		0.6	0.736048
	2.46	-0.583823		2.13	-0.0510018		0.12	0.737019
	1.5	-0.583703		0	-0.0509988		0.06	0.737647
	3.75	-0.583471		0.09	-0.0509784		38.34	0.738014
	1.83	-0.582666		0.18	-0.050865		0.06	0.739034
	8.88	-0.58236		0.09	-0.0508614		1.02	0.741779
	3.66	-0.582315		0.09	-0.0507912		0.06	0.741891
	1.11	-0.581927		0.09	-0.0507858		5.97	0.743217
	4.8	-0.581884		0.06	-0.0507756		0.42	0.743785
	3.09	-0.581771		2.28	-0.0507354		1.26	0.745738
	2.76	-0.581582		0.06	-0.0507312		0.15	0.748292
	1.05	-0.581207		0.09	-0.0507294		0.33	0.749066
	1.23	-0.58099		0.09	-0.0507156		0.06	0.749495
	2.82	-0.580701		16.89	-0.0505062		1.11	0.749686
	0.84	-0.580559		0.06	-0.0505014		0.57	0.750297
	0.27	-0.580457		0.06	-0.0504774		0.3	0.750952
	3.72	-0.580228		0.15	-0.0504756		0.3	0.752527
	1.8	-0.579862		0.06	-0.0503976		0.12	0.754757
	0.36	-0.579151		1.86	-0.0503622		0.06	0.755942
	0	-0.578542		0.12	-0.0503022		1.41	0.758263
	0.72	-0.577933		0.18	-0.050274		3.96	0.760033
	0.24	-0.577845		3.57	-0.0502728		1.2	0.763061
	0.12	-0.576078		0.09	-0.050271		0.06	0.763738
	5.13	-0.575839		0.18	-0.0502674		1.14	0.764091
	0.24	-0.574155		2.37	-0.0502476		0.51	0.765368
	5.22	-0.574152		5.73	-0.0502074		0.39	0.765638
	1.47	-0.573752		0.09	-0.0500688		1.35	0.766091
	0.24	-0.573173		0.09	-0.0500592		0.78	0.766203
	2.37	-0.573056		0.24	-0.0500538		0.06	0.771024
	4.95	-0.572093		0.15	-0.0499896		0.39	0.773087
	1.26	-0.571516		0.06	-0.0499182		0.06	0.774288
	4.17	-0.571156		0.06	-0.0499056		0.06	0.775156
	1.74	-0.570368		2.58	-0.0499032		5.19	0.777036
	0.75	-0.570133		0.09	-0.0499002		1.68	0.778438
	7.17	-0.570007		0.09	-0.0498846		0.72	0.778838
	0	-0.569657		0	-0.0498024		4.83	0.780995
	1.05	-0.568361		1.08	-0.0498018		1.11	0.781048
	2.01	-0.567884		0.06	-0.0497688		0.09	0.782144
	2.7	-0.567551		0.06	-0.0496896		0.18	0.783166
	1.56	-0.56712		0.09	-0.0496122		0.06	0.783169
	1.2	-0.566686		0.09	-0.0495666		0.06	0.785349
	0.3	-0.566014		0.06	-0.0495576		1.53	0.785527
	0.54	-0.565806		0.12	-0.04953		0.3	0.787809
	1.41	-0.5655		5.79	-0.0495288		1.08	0.789397
	5.85	-0.565308		0.06	-0.0495252		0.66	0.790803
	0.21	-0.564504		0	-0.049518		0.78	0.790929
	0.75	-0.564176		0.09	-0.0495102		18.63	0.791619
	1.41	-0.563983		0.06	-0.0494772		0.06	0.79366
	2.76	-0.562906		0.09	-0.0494166		0.75	0.794682
	0.63	-0.562808		0.09	-0.049398		0.09	0.795194
	0.24	-0.562036		0.06	-0.0493554		0.09	0.795648
	2.4	-0.561996		0.09	-0.0493194		0.09	0.796512
	0.93	-0.560812		0.09	-0.0493062		0.57	0.796756
	1.92	-0.559534		0.09	-0.049281		0.39	0.796941
	1.08	-0.55948		0.06	-0.049257		0.9	0.797808
	2.7	-0.559477		0.12	-0.0492114		0.09	0.798245
	2.34	-0.559423		0.15	-0.0492018		1.62	0.798324
	1.53	-0.559311		0.12	-0.0491076		3.54	0.801765
	3.84	-0.557719		0.06	-0.0490824		4.53	0.801794
	1.8	-0.557205		0.18	-0.0490518		0.09	0.804433
	0.21	-0.556981		0.09	-0.0490344		1.89	0.804795
	0.96	-0.555494		0.12	-0.0489978		0.09	0.805332
	0.54	-0.555477		0.06	-0.0489888		0.21	0.805635
	0.42	-0.555156		0.06	-0.0489306		0.09	0.807076
	2.34	-0.55498		0.12	-0.048819		0.09	0.807877
	3.09	-0.55479		0.06	-0.0486828		0.09	0.808065
	1.65	-0.554653		0.06	-0.048657		0.09	0.809019
	1.2	-0.553677		0.03	-0.0486138		0.09	0.811717
	4.32	-0.553462		0.03	-0.0485604		1.47	0.811983
	2.01	-0.552826		0.09	-0.0484758		0.09	0.8121
	0.21	-0.55271		0.15	-0.0484722		0.48	0.812482
	2.43	-0.552392		9.18	-0.0484464		0.81	0.816563
	0.78	-0.551707		0.06	-0.0484296		0.45	0.817385
	0.54	-0.551148		0.12	-0.0484248		0.09	0.817507
	1.17	-0.550973		0.06	-0.048366		1.38	0.819115
	0.69	-0.550729		10.05	-0.0483492		0.09	0.824459
	0.9	-0.550546		0	-0.0483282		0.69	0.824643
	0.99	-0.549623		0.15	-0.0482514		0.06	0.82472
	1.65	-0.549518		0.09	-0.0482274		0.93	0.825059
	0.12	-0.548893		0.09	-0.0481614		2.94	0.826943
	3.6	-0.548609		1.2	-0.0479652		5.52	0.828099
	1.08	-0.548148		0.06	-0.047961		0.57	0.829862
	2.31	-0.547761		0.06	-0.0479388		2.01	0.830587
	2.34	-0.547495		0.09	-0.0479358		0.24	0.830825
	0	-0.547105		0.06	-0.04785		0.33	0.831149
	1.77	-0.54629		2.7	-0.0478422		0.09	0.831497
	6.48	-0.545988		0.09	-0.0478098		0.09	0.831907
	2.28	-0.545167		0.06	-0.0477912		1.11	0.832256
	0.09	-0.544892		0.15	-0.04776		2.52	0.835316
	1.11	-0.544778		0.12	-0.0477252		0.09	0.836586
	0.81	-0.5433		0.12	-0.047709		1.98	0.838242
	0.21	-0.543261		20.52	-0.0477066		6.6	0.838772
	1.38	-0.542743		0.15	-0.0476952		0.09	0.839149
	4.47	-0.542481		0.12	-0.0476808		0.54	0.83988
	3.54	-0.542118		0.06	-0.0476808		0.09	0.843169
	1.98	-0.540988		0.09	-0.0476802		0.42	0.844123
	0.09	-0.540139		19.41	-0.047652		0.09	0.846333
	1.5	-0.539873		0.09	-0.0476412		2.22	0.847036
	4.65	-0.53978		0.09	-0.0476118		0.09	0.847821
	3.03	-0.539141		0.06	-0.047583		4.29	0.848431
	1.68	-0.538572		0.18	-0.047574		0.15	0.848662
	0.18	-0.538549		1.86	-0.0475152		0.54	0.848969
	1.86	-0.537613		0.06	-0.0474924		0.3	0.851214
	1.05	-0.537464		0.09	-0.0474372		0.96	0.851255
	1.8	-0.537239		0.12	-0.0473982		0.66	0.851263
	1.47	-0.537177		0.06	-0.0473874		2.19	0.853529
	0.21	-0.536775		0.12	-0.0473766		1.02	0.853912
	2.25	-0.536724		0.06	-0.0473742		0.78	0.859083
	3.84	-0.536181		0.09	-0.0473484		0.75	0.860651
	1.86	-0.535598		0.09	-0.0473376		0.84	0.860763
	0.54	-0.535562		0.03	-0.047319		0.45	0.861457
	4.08	-0.535127		0.09	-0.0473148		0.06	0.862446
	1.65	-0.535119		0.09	-0.0473088		0.3	0.862705
	0.21	-0.534312		0.09	-0.0472836		0.93	0.862769
	2.07	-0.533933		0.06	-0.0472614		0.09	0.863046
	1.83	-0.532547		0.09	-0.0472524		0.09	0.864859
	7.98	-0.53223		0.03	-0.0472284		1.05	0.864878
	1.02	-0.532158		0.06	-0.0472182		0.84	0.865443
	3.75	-0.531577		0.06	-0.047163		2.19	0.8681
	0.75	-0.531508		0.06	-0.0471588		1.35	0.869151
	11.55	-0.530728		0	-0.0471042		0.42	0.869432
	1.65	-0.530663		0.06	-0.0470586		0.09	0.870571
	0.48	-0.53006		0.09	-0.047052		0.9	0.873058
	0.63	-0.529965		0.06	-0.0470388		0.27	0.874164
	0.96	-0.529238		0.12	-0.046998		7.68	0.874489
	0.87	-0.527482		0.09	-0.0469884		2.19	0.874639
	1.11	-0.526368		0.3	-0.0469692		1.59	0.876363
	1.89	-0.526173		0.06	-0.0469608		0.93	0.876517
	2.97	-0.526116		0.12	-0.0469296		0.09	0.877495
	0.18	-0.525979		0.06	-0.0468828		0.18	0.878645
	1.14	-0.525941		0.06	-0.0468594		0.48	0.880521
	2.46	-0.525806		0.09	-0.0467718		1.11	0.880879
	5.91	-0.525669		0.15	-0.0467202		0.09	0.880933
	0.51	-0.525502		0.06	-0.0466968		0.09	0.883032
	2.31	-0.524608		0.24	-0.0466884		0.09	0.884208
	0.39	-0.523512		0.06	-0.0466584		0.81	0.886613
	0.63	-0.522923		0.06	-0.0466278		3.03	0.891335
	4.77	-0.521845		0.06	-0.046623		1.86	0.892015
	2.01	-0.52169		0.15	-0.0464766		1.44	0.894195
	2.67	-0.521391		2.7	-0.0464124		2.16	0.896696
	3	-0.521038		0.09	-0.0464058		2.1	0.897132
	30.09	-0.520984		0.09	-0.0463866		0.12	0.899519
	1.02	-0.520947		0.09	-0.0463422		0.48	0.899732
	2.55	-0.520825		0.09	-0.0463206		5.22	0.901041
	0.63	-0.520784		4.26	-0.0462828		1.83	0.904425
	0.18	-0.519005		0.06	-0.0462594		0.75	0.905191
	3.42	-0.518107		0.09	-0.046245		2.7	0.906349
	3.87	-0.517309		0.12	-0.0462384		2.61	0.907746
	1.11	-0.517219		0.06	-0.0461712		0.12	0.908842
	1.41	-0.517099		0.09	-0.0461676		0.33	0.909245
	0.18	-0.516161		0.09	-0.0460794		3.48	0.909446
	1.08	-0.515977		0.06	-0.046062		0.12	0.909971
	0.99	-0.515386		0.06	-0.046017		1.83	0.910121
	0.6	-0.515088		0.15	-0.0460068		1.59	0.910956
	1.08	-0.514277		0.12	-0.0459792		0.45	0.911025
	0.57	-0.514153		0.15	-0.045963		0.09	0.911266
	0.12	-0.512616		0.12	-0.0459468		2.49	0.912248
	1.05	-0.512352		0.06	-0.0459438		1.8	0.913581
	20.85	-0.511327		0.06	-0.0459228		1.08	0.913924
	1.89	-0.511259		0.09	-0.0458364		5.37	0.915289
	4.65	-0.510701		0.06	-0.0458046		0.12	0.916675
	1.83	-0.510379		0.06	-0.0457932		0.12	0.917121
	0.69	-0.510317		0.12	-0.04572		0.12	0.918275
	0.33	-0.510305		0.09	-0.0456666		0.27	0.91884
	1.11	-0.510011		0.06	-0.045645		0.12	0.919025
	2.1	-0.509956		0.15	-0.045573		2.04	0.920214
	0.54	-0.509874		0.15	-0.0455724		0.33	0.920739
	12.57	-0.509591		0.12	-0.0455346		0.12	0.922583
	0.24	-0.508512		1.41	-0.0455316		0.84	0.92566
	0.3	-0.507935		0.09	-0.045486		0.45	0.926667
	12.6	-0.507717		0.09	-0.045477		1.59	0.927162
	3.72	-0.507657		0.06	-0.0454464		0.63	0.928372
	2.22	-0.506951		0.06	-0.04539		1.17	0.928456
	1.2	-0.505611		0.06	-0.045384		1.71	0.929557
	0.99	-0.505264		0.21	-0.045381		1.17	0.929951
	0.15	-0.504683		0.06	-0.0453324		0.42	0.931918
	0.6	-0.502907		7.44	-0.0453198		3.57	0.933426
	0.15	-0.502356		0.06	-0.0453168		0.12	0.935319
	12.69	-0.501992		0.06	-0.0452358		3.06	0.935709
	1.83	-0.501392		0.09	-0.0449706		1.05	0.93623
	2.04	-0.500928		3.45	-0.04494		0	0.936567
	1.02	-0.500392		0.06	-0.0448944		0.78	0.936786
	0.15	-0.499764		0.09	-0.0448002		2.61	0.937133
	1.83	-0.499263		0.09	-0.0448002		0.12	0.937484
	1.56	-0.499209		0.06	-0.044763		0.12	0.938497
	1.5	-0.499072		0.09	-0.044724		0.12	0.939187
	3.96	-0.498999		0.18	-0.0446898		0	0.939327
	1.23	-0.498683		0.09	-0.0446712		1.38	0.940375
	0	-0.498591		1.5	-0.0446124		0.57	0.942536
	3.15	-0.49834		0.06	-0.0445962		1.53	0.943249
	0.78	-0.498246		0.09	-0.0445458		1.08	0.943438
	2.43	-0.498124		0.15	-0.0445398		0.39	0.945899
	1.23	-0.497189		0.06	-0.0445122		0.12	0.948512
	1.5	-0.496561		0.06	-0.0444726		1.71	0.94859
	0.12	-0.496432		0.15	-0.044445		0.45	0.948979
	0.09	-0.49478		0.03	-0.0443664		0.87	0.949356
	0.27	-0.494434		0.09	-0.044358		0.51	0.949369
	0.78	-0.494346		0.06	-0.0443364		0.27	0.956534
	1.8	-0.493963		0.15	-0.044319		1.62	0.956589
	0.84	-0.493902		0.18	-0.0442914		4.17	0.958565
	1.14	-0.493358		0.12	-0.0442374		0.06	0.959037
	0.09	-0.493321		9.09	-0.0442206		1.5	0.961963
	0.84	-0.492948		0	-0.044199		1.47	0.965556
	2.67	-0.492621		0.06	-0.0441456		1.95	0.966094
	0.12	-0.492585		0.09	-0.0441222		0.99	0.968429
	0.15	-0.491906		3.84	-0.0440886		1.62	0.970499
	1.5	-0.49069		0.09	-0.0440448		1.56	0.972452
	0.93	-0.490573		0.09	-0.043995		1.05	0.97623
	3.24	-0.490437		3.09	-0.043992		0.21	0.976663
	0.27	-0.49037		0.15	-0.0439464		1.38	0.977183
	0.45	-0.49034		0.06	-0.0439374		0.39	0.977498
	1.23	-0.48997		2.07	-0.0439098		1.05	0.97927
	1.68	-0.489361		0.09	-0.0439002		1.38	0.979699
	1.38	-0.489337		0.06	-0.0438924		0.75	0.979739
	1.14	-0.489331		0.06	-0.0438636		0.54	0.980303
	1.77	-0.488858		2.79	-0.043857		0.15	0.980745
	0.63	-0.488853		0.06	-0.043833		4.41	0.981061
	0.15	-0.488813		0.18	-0.0438264		1.02	0.981587
	1.14	-0.488596		0.15	-0.043821		0.87	0.982356
	0.84	-0.488344		0.06	-0.043812		0.3	0.983722
	3.78	-0.48834		0.09	-0.043803		0.21	0.983735
	0.84	-0.486168		0.09	-0.0437742		0.33	0.984949
	4.44	-0.485273		0.06	-0.0437688		0.54	0.985027
	1.68	-0.485111		0.12	-0.0436998		0.87	0.986134
	0.81	-0.48456		0.15	-0.0436854		0.3	0.986838
	0.96	-0.484254		0.09	-0.0436806		1.68	0.988487
	0.03	-0.483383		0.06	-0.0436062		0.3	0.988697
	0.39	-0.483356		0.06	-0.0435858		0.96	0.989134
	0.12	-0.483296		0	-0.0435798		0.54	0.989976
	14.25	-0.483162		0.12	-0.0435126		0.63	0.990495
	0.21	-0.483049		0.06	-0.0435126		1.8	0.992725
	0.42	-0.482791		0.06	-0.0435018		3.48	0.994118
	0.72	-0.482663		3.39	-0.0434694		0.15	0.994385
	0.03	-0.482637		0.09	-0.0434556		0.15	0.995921
	0.03	-0.482259		0.09	-0.0434358		1.2	0.997289
	0.51	-0.482211		0.12	-0.0433818		0.57	0.997611
	0.06	-0.481402		22.56	-0.0433746		1.86	0.997908
	2.64	-0.480993		0.15	-0.043374		0.15	0.998658
	0.87	-0.480845		0.15	-0.0433602		0.15	0.998743
	1.71	-0.480632		0.09	-0.0433134		0.15	1.00014
	0.03	-0.480057		0.12	-0.043284		0.15	1.00014
	2.28	-0.477233		0.06	-0.0432366		0.15	1.00115
	2.28	-0.476926		0.09	-0.043233		1.05	1.00224
	0.03	-0.476085		0.09	-0.0432		0.15	1.00293
	0.48	-0.475771		0.09	-0.0431442		1.53	1.0061
	0.6	-0.475619		0.06	-0.0431166		0.27	1.00644
	0.12	-0.475257		0.09	-0.0430308		4.68	1.00753
	0.12	-0.47506		0.03	-0.043002		1.71	1.00863
	0.96	-0.474881		2.46	-0.0427008		0.39	1.00998
	1.59	-0.474717		7.86	-0.0426738		1.02	1.01183
	1.74	-0.474335		0.09	-0.0426102		1.92	1.01564
	0.12	-0.473669		0.03	-0.0426018		1.11	1.01869
	1.44	-0.47343		4.65	-0.0425718		1.17	1.01873
	2.37	-0.473248		0	-0.042495		2.79	1.01877
	0.99	-0.472979		0.06	-0.0424926		1.2	1.01951
	0.54	-0.468288		0.09	-0.0424338		2.37	1.02316
	0.9	-0.46822		0.06	-0.0424272		4.32	1.02342
	4.17	-0.46796		0	-0.0424032		2.07	1.02426
	2.01	-0.467858		0.09	-0.0423996		0.84	1.02554
	0.36	-0.467812		0.15	-0.0423732		1.2	1.02602
	2.34	-0.467084		0.06	-0.0422514		0.21	1.02627
	1.68	-0.466778		0.06	-0.0422316		4.32	1.02642
	4.02	-0.466669		0.15	-0.0422178		1.53	1.02698
	0.54	-0.466002		0.06	-0.0422148		0.6	1.02724
	1.17	-0.465636		1.41	-0.0422022		1.17	1.02986
	0.12	-0.465466		0.15	-0.0421986		3.54	1.03082
	0.63	-0.464236		0.09	-0.0421962		2.64	1.0312
	0.33	-0.46413		0.12	-0.042195		0.66	1.03228
	2.31	-0.464005		0.06	-0.042183		2.19	1.0338
	0.51	-0.463924		0.12	-0.0421584		0.18	1.0339
	3.36	-0.462287		0.03	-0.0421428		0.9	1.03473
	0.75	-0.461107		0.06	-0.0421302		1.47	1.03479
	0.36	-0.460838		0.24	-0.042126		2.58	1.03479
	0.12	-0.459472		0.15	-0.0420786		0.57	1.03604
	1.98	-0.459325		0.12	-0.042078		0.18	1.04218
	0.12	-0.459279		0.09	-0.0420516		2.85	1.04226
	0.72	-0.459257		0.06	-0.0420486		0.18	1.04229
	0.12	-0.459171		0.12	-0.0420444		3.99	1.04296
	0.12	-0.459068		3.93	-0.0420372		0.75	1.04354
	0.3	-0.458345		0.06	-0.0420276		1.83	1.04447
	1.86	-0.458169		0.99	-0.0420114		1.14	1.04527
	0.12	-0.458132		6.06	-0.0420012		2.55	1.04714
	2.04	-0.457358		0.09	-0.0419436		0.81	1.04777
	0.6	-0.456908		0.6	-0.0419286		1.08	1.04784
	2.91	-0.455225		0.09	-0.0417252		0	1.04791
	4.38	-0.455082		0.03	-0.0417096		0.33	1.04972
	1.56	-0.454339		0.09	-0.0416622		0	1.04979
	0.81	-0.45381		0.12	-0.0415968		1.17	1.04993
	0.57	-0.453445		0.06	-0.0415482		3.12	1.05045
	0.12	-0.453202		0.09	-0.0415182		2.37	1.05081
	1.89	-0.452932		0.09	-0.0415092		0.21	1.05187
	0.69	-0.452337		1.89	-0.041487		2.97	1.05292
	1.23	-0.451504		4.77	-0.0414816		0.96	1.05299
	1.41	-0.451402		0.09	-0.0414372		0.18	1.05318
	0.48	-0.451276		2.46	-0.0414168		1.89	1.05487
	1.5	-0.448301		0.09	-0.0413352		2.31	1.05676
	1.74	-0.447372		0.06	-0.0413334		0.18	1.05695
	1.17	-0.447201		0.15	-0.041271		0	1.0589
	0.06	-0.4468		0.12	-0.041214		0.18	1.05933
	0.48	-0.446004		0.09	-0.0411786		0.96	1.06055
	0.48	-0.445292		0.09	-0.0411786		3.63	1.06088
	2.52	-0.444892		16.5	-0.0411186		0.06	1.06103
	0.81	-0.444091		5.01	-0.0410916		0.42	1.06163
	0.87	-0.44363		0.09	-0.0410814		1.86	1.06322
	1.83	-0.442886		0.09	-0.041058		0.18	1.06342
	1.08	-0.442502		0.06	-0.0410142		0.18	1.06384
	0.42	-0.442265		0.09	-0.0410022		5.61	1.06439
	0.51	-0.442162		0	-0.0409686		0	1.06458
	3.45	-0.44136		0.09	-0.040962		0.69	1.06499
	0.21	-0.441335		0.03	-0.0409146		0.78	1.06505
	0.66	-0.440127		0.15	-0.0403986		1.95	1.06614
	1.02	-0.438562		0.09	-0.0403734		0	1.06617
	0.9	-0.438538		0.09	-0.0403446		0	1.06645
	2.67	-0.438223		0.12	-0.0402		2.52	1.06683
	4.68	-0.438207		0.06	-0.0401964		0.18	1.06737
	0.93	-0.436871		0.12	-0.0401604		0.93	1.06827
	0.93	-0.436672		0.06	-0.0401448		0.54	1.0683
	0	-0.43396		0.06	-0.040134		3.33	1.06906
	2.04	-0.43327		0.15	-0.0400878		0.75	1.06958
	0.75	-0.432191		0.09	-0.0400716		1.59	1.06961
	2.22	-0.430356		0.12	-0.0400476		1.53	1.07033
	1.11	-0.429058		0.09	-0.039987		1.59	1.07041
	0.3	-0.428548		0.03	-0.0399516		0.81	1.07053
	0.39	-0.428372		0.09	-0.039951		0.18	1.07241
	0.09	-0.428364		0.09	-0.0399276		0.45	1.0729
	0	-0.42735		0.06	-0.0399036		0.18	1.073
	0.78	-0.427231		0.15	-0.0398988		0.84	1.07666
	0.54	-0.427126		0.12	-0.0398976		1.83	1.07717
	1.47	-0.427095		0.06	-0.0398676		0.63	1.07958
	0.9	-0.426547		0.21	-0.0398136		1.53	1.07981
	0.09	-0.425714		0.06	-0.039795		1.56	1.07987
	3.03	-0.42513		4.86	-0.0397914		0.78	1.0817
	0.93	-0.424902		0.78	-0.0397866		0.24	1.08214
	0.51	-0.424319		0.09	-0.0397734		6.24	1.08331
	0.45	-0.424075		0.09	-0.0397638		0.84	1.08414
	0.09	-0.423984		0.09	-0.0397056		1.2	1.08434
	0.81	-0.423908		1.56	-0.039702		0.75	1.08558
	1.53	-0.422906		0.06	-0.0396306		5.37	1.08715
	8.19	-0.422756		0.09	-0.0396288		0.18	1.08795
	5.1	-0.422638		0.03	-0.0395352		0.21	1.0889
	0.09	-0.422262		0.12	-0.0395154		2.34	1.09016
	2.1	-0.421569		0.09	-0.0394734		3.84	1.09027
	0.36	-0.421223		0.09	-0.0394464		0.21	1.0916
	0.87	-0.421056		0.15	-0.0394332		4.14	1.0916
	1.38	-0.419826		0.06	-0.0393834		1.14	1.09247
	0.21	-0.416283		0	-0.0393738		0.39	1.09341
	0.09	-0.416264		0.75	-0.0393582		1.95	1.09407
	0.99	-0.416211		0.06	-0.039339		0.36	1.09424
	0.9	-0.416063		0.06	-0.039291		0.75	1.09552
	0.54	-0.415313		0.09	-0.039285		6.84	1.0958
	0.84	-0.414236		0.06	-0.0391404		1.89	1.09582
	0.87	-0.413937		0.06	-0.0390894		1.68	1.09603
	0.45	-0.41344		0	-0.0390888		2.31	1.09626
	0.09	-0.41167		0.09	-0.039066		0.21	1.09698
	1.05	-0.411406		0.12	-0.0390642		2.1	1.09709
	0.09	-0.411119		0.06	-0.0390252		10.83	1.09762
	0.99	-0.410268		0.06	-0.0388794		1.38	1.09782
	0.09	-0.410127		0.09	-0.0388578		0.96	1.09991
	0.69	-0.410101		0.03	-0.0388146		0.21	1.10062
	0.09	-0.409765		0.06	-0.0387306		0.15	1.10133
	0.09	-0.409735		6.9	-0.0386838		0.21	1.10186
	0.06	-0.409653		0.21	-0.0386772		1.38	1.10263
	0.09	-0.409453		0.12	-0.0386142		0.63	1.10655
	0.54	-0.408886		0.09	-0.038592		4.77	1.10886
	0.06	-0.408772		0.15	-0.0385362		2.01	1.11032
	0.06	-0.408473		0	-0.038532		2.67	1.11073
	0.24	-0.408214		0.27	-0.0385212		3	1.1112
	0.63	-0.408089		0.06	-0.0384906		30.09	1.11199
	0.09	-0.40735		0.09	-0.0384432		1.02	1.11269
	0.36	-0.406801		0.12	-0.0384168		2.55	1.1131
	0.48	-0.405378		0.09	-0.0384138		0.63	1.11389
	0.09	-0.404884		0.06	-0.0384		0.18	1.1145
	0.09	-0.404867		0.09	-0.03834		2.16	1.11574
	0.42	-0.404374		0.12	-0.0383376		1.44	1.11597
	0.09	-0.403989		0.27	-0.0382674		1.65	1.11665
	0.09	-0.40394		0.09	-0.0382488		1.74	1.11691
	0.99	-0.40376		0.21	-0.038238		0.21	1.11769
	0.09	-0.403535		0.09	-0.038184		2.91	1.11786
	0.09	-0.403535		0.18	-0.0381786		0.99	1.1193
	0.87	-0.402718		0.15	-0.0380862		0.27	1.11993
	0.09	-0.402174		1.59	-0.0380472		3.12	1.1228
	0.3	-0.401955		0.06	-0.0380274		0	1.12311
	0.72	-0.401243		0.06	-0.038013		1.17	1.1238
	0.87	-0.398888		0.12	-0.0380076		0.3	1.12401
	10.95	-0.397734		0.12	-0.0379824		3.24	1.12434
	0.09	-0.397134		0.15	-0.0379206		4.14	1.12461
	1.17	-0.395824		0.09	-0.037866		0.75	1.12568
	0.33	-0.395626		3.12	-0.0378432		2.1	1.12582
	0.12	-0.395281		0.06	-0.037839		0.84	1.12591
	0.06	-0.394072		0.09	-0.0377766		1.02	1.12683
	0.09	-0.393426		0.09	-0.0377088		2.94	1.12866
	0.06	-0.39237		0.06	-0.037677		3.3	1.12922
	0.09	-0.39222		0.09	-0.0375384		0.51	1.12953
	0.45	-0.391758		0.09	-0.0375312		0.9	1.13141
	0.3	-0.391304		0.06	-0.0375288		2.76	1.13211
	1.14	-0.390479		0.15	-0.0374676		2.97	1.13232
	0.72	-0.387483		0.09	-0.0374616		0.24	1.13324
	0.06	-0.386961		0.06	-0.037455		1.71	1.13334
	0.36	-0.38696		3.09	-0.0374424		3.06	1.13369
	0.21	-0.384376		0	-0.0374352		0.69	1.13399
	3.57	-0.383759		0	-0.0374346		7.95	1.13432
	0.06	-0.38298		0.75	-0.0374316		5.64	1.13451
	0.39	-0.382807		2.52	-0.0373944		1.83	1.13534
	1.41	-0.382467		0.09	-0.037359		4.11	1.1364
	0.27	-0.38144		0.06	-0.0373152		4.38	1.13849
	0.06	-0.380511		0.06	-0.0372474		1.89	1.1385
	0.69	-0.380408		0.93	-0.037236		2.67	1.13892
	1.08	-0.380369		0.18	-0.0372276		1.68	1.14006
	0.15	-0.379853		5.07	-0.0372246		2.46	1.14072
	0.36	-0.379475		3.48	-0.0372048		1.11	1.14103
	0.18	-0.379156		1.71	-0.037191		1.71	1.14154
	1.83	-0.379149		5.67	-0.0371712		0.39	1.14221
	1.89	-0.378908		9.48	-0.0371682		0.99	1.14329
	0.06	-0.378661		8.97	-0.0370794		1.98	1.14398
	0.06	-0.378376		4.23	-0.0370686		3.27	1.144
	1.11	-0.378182		3.33	-0.0370554		0	1.14436
	0.12	-0.377817		0.12	-0.0370512		2.01	1.1458
	0.9	-0.376952		0	-0.037038		2.97	1.14601
	0.06	-0.376849		0.09	-0.0370194		1.71	1.1476
	0.48	-0.3765		0.09	-0.037017		3.03	1.14839
	2.01	-0.375711		4.2	-0.0370128		0.27	1.14861
	0.06	-0.374783		0.06	-0.0370086		1.77	1.14876
	2.94	-0.373272		0.06	-0.037008		5.19	1.1496
	1.5	-0.372334		0.09	-0.036999		4.29	1.15026
	0.48	-0.372133		0.06	-0.0369678		1.5	1.15323
	0.63	-0.371715		0.09	-0.036891		0.12	1.15413
	0.81	-0.36956		0.06	-0.0368886		0.63	1.15585
	0.06	-0.36953		0.36	-0.036867		0.24	1.1561
	0.42	-0.369491		8.55	-0.0367968		2.34	1.15691
	0.12	-0.369114		0.12	-0.0367902		2.58	1.15738
	0.3	-0.369088		0.09	-0.0367356		0.75	1.15842
	2.19	-0.368956		0.03	-0.0367308		0.42	1.15888
	0.06	-0.367681		0	-0.0366306		0.9	1.15905
	0.06	-0.367623		0.24	-0.0366294		3.54	1.16019
	0.06	-0.367469		0.06	-0.0366252		1.5	1.16033
	0.54	-0.367289		2.22	-0.0366204		2.25	1.16152
	0.15	-0.367108		0.12	-0.0366096		0.18	1.16184
	0.93	-0.366849		0.06	-0.0365514		0.09	1.16188
	0.63	-0.366658		0.27	-0.0365352		0.87	1.16231
	1.47	-0.365235		0.09	-0.0364776		1.2	1.16253
	1.08	-0.364177		0.18	-0.0363726		5.04	1.16282
	1.98	-0.364015		1.56	-0.0363612		3.69	1.16394
	0.09	-0.363833		0.12	-0.036312		0.99	1.16399
	0.42	-0.363737		0.18	-0.0362916		0.27	1.16429
	0.66	-0.363387		0.09	-0.0362838		1.38	1.16457
	0.06	-0.363131		0	-0.0362628		1.65	1.16579
	6.21	-0.363124		0.06	-0.036192		1.65	1.1664
	6.96	-0.362432		0.72	-0.0361752		2.43	1.16644
	16.62	-0.36221		0.06	-0.0361644		1.53	1.16652
	8.73	-0.3614		0.09	-0.036159		2.19	1.16702
	8.04	-0.360912		0.12	-0.0361524		0.27	1.16806
	8.7	-0.360761		0.09	-0.0361026		6.45	1.16947
	12.12	-0.358909		0.09	-0.0360684		0.96	1.16976
	1.74	-0.357537		0.06	-0.0360582		2.46	1.17116
	0.6	-0.356703		0.06	-0.0359886		0.27	1.17117
	0.21	-0.356609		0.09	-0.03594		0.75	1.1728
	0.93	-0.355978		0.06	-0.0359208		1.83	1.17346
	0.06	-0.355843		0.06	-0.0359022		2.31	1.1741
	0.51	-0.355374		0.06	-0.0358902		2.88	1.17603
	1.05	-0.354973		0	-0.0358674		2.34	1.17785
	0.36	-0.353389		0.06	-0.0358548		1.77	1.17887
	0.06	-0.35321		0.06	-0.03585		0.93	1.17997
	0.15	-0.352687		0.06	-0.0358446		0	1.18255
	1.92	-0.352481		0.06	-0.0358122		2.64	1.18267
	0.15	-0.352475		0.09	-0.035811		3.66	1.18513
	0.66	-0.352256		0.09	-0.035799		1.38	1.18696
	12.48	-0.352107		0.78	-0.035787		1.77	1.18709
	0.06	-0.351985		0.06	-0.035769		2.88	1.1871
	0.48	-0.351496		0.06	-0.0357642		0.27	1.18863
	0.06	-0.351165		0.09	-0.0357606		1.02	1.18921
	0.48	-0.350815		0.09	-0.0356646		4.86	1.1895
	0.03	-0.350509		0	-0.035643		2.25	1.18972
	0.6	-0.350467		0	-0.0356418		1.74	1.19096
	0.24	-0.349719		0.06	-0.0356226		3.3	1.19166
	0.9	-0.34841		0.24	-0.0355788		1.02	1.192
	0.36	-0.348393		0.09	-0.0354372		0.96	1.19338
	0.33	-0.348378		0.06	-0.0353856		1.68	1.19445
	0.42	-0.347893		0.12	-0.0353754		1.98	1.19618
	0.06	-0.347667		0.06	-0.0352764		1.23	1.19654
	0.06	-0.347226		0.06	-0.0352296		1.05	1.19785
	0.03	-0.345758		4.29	-0.035202		0.93	1.19894
	0.06	-0.345706		0.12	-0.0351996		2.43	1.20035
	2.46	-0.345697		0.12	-0.0351954		3.81	1.20171
	0.99	-0.34515		0.06	-0.0351882		1.47	1.20181
	0.42	-0.344061		0.06	-0.0351396		3.9	1.20209
	0.51	-0.343328		0	-0.035103		2.1	1.20271
	0.42	-0.343174		0.15	-0.0350652		2.19	1.20324
	0.93	-0.34299		0.09	-0.035037		1.74	1.20435
	0.66	-0.342474		0.09	-0.0349884		5.13	1.20448
	1.2	-0.342401		42.66	-0.0349626		0.78	1.2045
	12.6	-0.342373		0	-0.0349548		0.48	1.20495
	0.09	-0.34206		11.16	-0.0349266		6.12	1.21004
	0.36	-0.341776		0.09	-0.034887		0.39	1.21339
	0.21	-0.334203		0.09	-0.0348816		2.76	1.2136
	0.09	-0.33312		0.27	-0.0348384		0.3	1.21418
	0.27	-0.332704		0.06	-0.0348294		1.71	1.21438
	0.39	-0.33265		0.03	-0.0348132		4.2	1.21506
	0.27	-0.332159		0.06	-0.0348102		0.36	1.21642
	0.06	-0.331604		0	-0.0347958		2.16	1.21675
	0.21	-0.331289		0.09	-0.0347718		3.09	1.21702
	9.69	-0.330177		0.09	-0.0347544		0.99	1.22241
	2.25	-0.329916		2.85	-0.0347274		4.11	1.22412
	0.21	-0.328353		0.06	-0.034692		0.57	1.22449
	0.63	-0.327825		0.21	-0.0346908		1.53	1.22609
	0	-0.327255		0.18	-0.0346734		1.95	1.22763
	0.18	-0.327091		0.09	-0.0346674		1.44	1.2278
	0.06	-0.326444		0.09	-0.0346104		3.3	1.22809
	0.18	-0.32618		0	-0.0346014		2.01	1.22899
	0.06	-0.325901		0.09	-0.0345786		1.83	1.22992
	0.12	-0.325403		0.09	-0.0345606		0.33	1.23218
	0.12	-0.325297		0.09	-0.0345582		0.21	1.23226
	3.75	-0.324476		0.15	-0.0345486		3	1.23279
	0.81	-0.323987		0.09	-0.0345354		11.07	1.23339
	0.3	-0.323731		12.39	-0.0345348		0.96	1.2334
	0.78	-0.323338		0.12	-0.0345312		4.56	1.23424
	0.06	-0.322897		0.12	-0.0345234		2.7	1.23512
	0.45	-0.322434		0.09	-0.0345174		1.56	1.23536
	0.09	-0.322169		0.06	-0.034482		1.98	1.23673
	12.33	-0.321938		0.06	-0.0344502		0.57	1.23754
	0.81	-0.321878		0.06	-0.0344358		5.31	1.23798
	0.09	-0.321338		0.12	-0.0344244		5.04	1.23809
	0.36	-0.321179		0.27	-0.0343758		4.17	1.23842
	0	-0.321102		0.09	-0.0343446		1.65	1.23855
	0.18	-0.320951		0.09	-0.0343428		6.78	1.23982
	0.99	-0.320818		2.52	-0.0343296		4.98	1.24042
	0.75	-0.319727		0.12	-0.034287		1.77	1.2405
	0.24	-0.319584		0.06	-0.034257		0.33	1.24235
	1.08	-0.319418		0.12	-0.0342462		2.04	1.24291
	0.06	-0.318989		0.09	-0.0341496		0.48	1.24336
	0.3	-0.318569		0.12	-0.0341484		0.36	1.2437
	0.09	-0.318177		0.03	-0.0341298		2.67	1.24455
	12.48	-0.318125		0.09	-0.0340662		7.77	1.24499
	1.14	-0.317629		0.09	-0.0340578		0.36	1.24511
	0.6	-0.317345		0.06	-0.0340332		5.16	1.24744
	0.18	-0.317185		0.09	-0.0339912		1.83	1.24785
	0.33	-0.316964		0.06	-0.0339384		0.36	1.24981
	2.04	-0.316163		0.06	-0.0339186		0.78	1.2501
	0.27	-0.315755		0.12	-0.0339084		0.36	1.25215
	2.94	-0.315401		0.18	-0.0338004		2.58	1.25234
	0.75	-0.313857		2.04	-0.0337998		1.5	1.25239
	0.24	-0.312361		0.06	-0.0337878		0.63	1.2527
	0.09	-0.312294		1.62	-0.0337134		4.47	1.2529
	0.24	-0.311558		0.09	-0.0337086		3.42	1.25295
	0.06	-0.31119		0.09	-0.0337062		1.98	1.25429
	0.09	-0.310782		0.06	-0.0336732		0.36	1.25574
	0	-0.310244		0.27	-0.033654		0.66	1.25589
	0	-0.309695		0.06	-0.033639		4.44	1.25645
	0.06	-0.309601		0.06	-0.033639		5.91	1.25653
	0.21	-0.308941		0.09	-0.0336228		4.92	1.25702
	0.09	-0.308657		0.06	-0.0335964		0.66	1.25747
	0.18	-0.307882		0.09	-0.0335898		2.58	1.25816
	0.15	-0.307372		0.12	-0.0335622		0.63	1.2592
	0.48	-0.30663		0.09	-0.0335166		3.99	1.25943
	0.18	-0.305691		0.15	-0.0335118		1.71	1.25968
	0.63	-0.30471		0.09	-0.0334962		1.35	1.26041
	0.12	-0.303797		0	-0.0334836		2.49	1.26082
	0.72	-0.303725		0.15	-0.0334794		4.35	1.26237
	0.06	-0.303392		0.06	-0.0334758		3.06	1.26298
	0.45	-0.302589		0.18	-0.0334698		0	1.26391
	0.99	-0.302537		0.15	-0.0334008		1.5	1.26411
	0.15	-0.301833		0.06	-0.0333984		1.71	1.26487
	0.03	-0.300198		0.06	-0.0333948		0.9	1.2656
	0.06	-0.300003		0	-0.0333108		4.23	1.2661
	0.06	-0.299889		0.12	-0.0333072		8.01	1.26807
	0.12	-0.299642		0.06	-0.0332766		4.89	1.26817
	0.51	-0.2993		0.18	-0.0332742		0	1.26842
	3.33	-0.299121		0.06	-0.0332664		3.96	1.26863
	4.95	-0.29856		0.09	-0.0332496		1.23	1.26992
	0.24	-0.296424		0.09	-0.0332172		0	1.27043
	0.18	-0.296039		0.06	-0.033216		3.15	1.2716
	0.06	-0.295798		0.06	-0.0332118		0.78	1.27277
	0.18	-0.295423		0	-0.0332034		2.43	1.273
	0.09	-0.294931		0.09	-0.0331578		1.23	1.27339
	0.27	-0.294813		0.09	-0.0331488		1.5	1.27406
	1.08	-0.294722		0.12	-0.0331302		0.12	1.27421
	1.65	-0.294041		0.06	-0.0331146		0.09	1.27571
	0.18	-0.29381		3.84	-0.0330948		0.39	1.27576
	0.54	-0.291707		0.06	-0.033075		1.68	1.28131
	0.45	-0.291207		0.09	-0.033063		0.39	1.28216
	0.42	-0.290967		0.12	-0.0330318		4.56	1.28289
	0.3	-0.290734		3.48	-0.0330294		0.87	1.28319
	0.21	-0.290301		0.12	-0.0330198		2.91	1.28332
	1.41	-0.288623		0.03	-0.03297		7.11	1.28343
	0.15	-0.288525		0.06	-0.0329412		0.18	1.28348
	1.08	-0.28803		0.12	-0.0329358		4.8	1.28373
	0.21	-0.287189		0.06	-0.0329238		0.39	1.28398
	0.27	-0.285581		0.18	-0.0328998		3.96	1.28473
	0.09	-0.285438		1.68	-0.0328788		3.69	1.28483
	0.09	-0.285226		0.06	-0.0328764		1.11	1.2865
	0.06	-0.285001		0	-0.0328644		1.95	1.28662
	0.24	-0.284991		1.77	-0.0328104		6.96	1.28825
	0.06	-0.284787		0.12	-0.0328074		6.24	1.28846
	0.48	-0.284236		0.09	-0.0327972		3.09	1.28957
	0.09	-0.283947		0.12	-0.0327966		4.29	1.28964
	0.09	-0.283685		0.12	-0.0327954		1.77	1.28976
	0.12	-0.282906		0.09	-0.0327552		11.43	1.29006
	0.27	-0.282698		0.09	-0.0327534		2.79	1.29153
	0.03	-0.282233		0.09	-0.0327498		0	1.29234
	0.18	-0.282125		0.12	-0.0327408		0.69	1.29624
	0.18	-0.281963		0.18	-0.0327036		1.86	1.29658
	8.97	-0.281501		0.06	-0.0326796		0.42	1.29874
	0.09	-0.281371		4.23	-0.032676		2.61	1.29914
	0.09	-0.28113		0.06	-0.0326466		1.05	1.29996
	0.06	-0.280877		0	-0.0326286		5.49	1.3021
	0.18	-0.280473		0.06	-0.0325464		0.42	1.30279
	1.89	-0.279089		0.06	-0.032526		1.74	1.3032
	0.06	-0.278953		0.15	-0.032502		0.9	1.30333
	0.09	-0.278731		0.81	-0.0324624		0.63	1.30412
	1.47	-0.278418		8.07	-0.0324606		2.97	1.31063
	0.12	-0.277131		0.12	-0.0324384		2.82	1.31187
	0.21	-0.276412		0	-0.0324198		0.75	1.3136
	1.65	-0.275544		0.09	-0.032418		5.91	1.31431
	0.09	-0.275195		0.12	-0.0323682		3.36	1.31465
	0.12	-0.274814		4.83	-0.0323118		8.19	1.31548
	0.09	-0.274729		0.09	-0.0323112		2.73	1.3155
	0.27	-0.274461		0.06	-0.0322782		2.34	1.31578
	0.18	-0.273742		9.87	-0.0322752		1.77	1.31866
	5.52	-0.272926		0.63	-0.0322662		2.07	1.3193
	6.45	-0.27282		13.74	-0.0322332		2.46	1.31936
	0.09	-0.272502		8.43	-0.032205		1.17	1.32088
	0.06	-0.271925		17.46	-0.0321828		3.3	1.32089
	0.06	-0.271848		16.47	-0.0321192		7.86	1.32102
	0.09	-0.271387		11.94	-0.032118		0.45	1.32176
	1.05	-0.271158		2.43	-0.0321132		1.74	1.32254
	0.36	-0.271055		4.02	-0.0321012		1.95	1.3236
	0.15	-0.270664		2.67	-0.0320472		8.76	1.32439
	0.15	-0.269673		0.12	-0.03201		1.41	1.32468
	0.03	-0.269592		0.09	-0.0319716		2.04	1.32586
	0.06	-0.26922		0.06	-0.0319356		0.84	1.32751
	5.64	-0.269082		0.06	-0.0318642		0.15	1.32853
	1.23	-0.268991		0	-0.0318414		5.16	1.32864
	0	-0.268708		0.06	-0.0318012		6.57	1.32874
	0.15	-0.267932		0.09	-0.0317892		7.56	1.32946
	0.09	-0.267766		0.06	-0.0316848		0.66	1.33189
	2.88	-0.267483		0.06	-0.0316536		2.22	1.33221
	1.68	-0.267212		0.06	-0.0316134		2.7	1.33313
	0	-0.26713		0.12	-0.0315174		5.52	1.33418
	8.07	-0.267095		0.15	-0.0315168		1.68	1.33533
	0.12	-0.266934		0.12	-0.031443		3	1.3361
	12.12	-0.266431		0	-0.031329		0.48	1.33616
	0.15	-0.265421		0.09	-0.03126		12.54	1.33679
	0.48	-0.265329		0.18	-0.0312492		6.81	1.3371
	1.5	-0.265027		0.09	-0.0312126		6.12	1.33785
	0.06	-0.264992		0.06	-0.0311994		3.57	1.3384
	0.54	-0.26464		5.43	-0.031179		0.48	1.34049
	5.76	-0.262704		0.06	-0.0311334		5.55	1.34186
	0.03	-0.262526		0.06	-0.031128		5.88	1.34248
	0.06	-0.261577		0.06	-0.0311256		1.08	1.34355
	0.24	-0.261437		0.09	-0.0310848		2.16	1.34642
	0.06	-0.260552		0.06	-0.0310824		3.42	1.34665
	0.12	-0.260512		0.06	-0.0310734		1.86	1.34676
	0.09	-0.259745		0.12	-0.0310224		0.48	1.34724
	0.18	-0.259721		0.09	-0.030999		4.53	1.34725
	8.61	-0.259009		57	-0.0309978		2.37	1.34729
	5.37	-0.258991		0.09	-0.0309744		16.08	1.34763
	7.26	-0.258212		0.09	-0.0309504		3.6	1.34817
	15.33	-0.257486		0	-0.0309378		1.41	1.3483
	4.68	-0.257362		0.06	-0.0309348		4.8	1.34873
	8.22	-0.256805		0.12	-0.0309264		7.38	1.3494
	6.75	-0.256596		0.09	-0.0309192		12.33	1.35008
	7.08	-0.25654		0.18	-0.0309084		1.17	1.35124
	5.46	-0.256349		0.09	-0.0309084		12.48	1.35291
	5.1	-0.255383		0.09	-0.0309042		1.62	1.35572
	4.35	-0.255305		0.06	-0.0308976		2.31	1.35577
	0	-0.255116		0.09	-0.0308406		2.43	1.35629
	0	-0.254737		0	-0.0308406		2.19	1.35671
	0.06	-0.25469		0.06	-0.0308286		0.51	1.35677
	0.03	-0.254148		0.09	-0.0308196		14.58	1.3719
	0.09	-0.254075		0.09	-0.030801		4.56	1.37298
	0.18	-0.25353		1.35	-0.0307992		0.69	1.37432
	0.21	-0.253521		0.06	-0.030783		1.17	1.37465
	0.09	-0.253282		0.09	-0.0307728		1.5	1.37504
	0.39	-0.253012		0.06	-0.0307602		0.54	1.37522
	0.18	-0.252689		0.06	-0.030759		3.99	1.3755
	0.15	-0.252264		0.06	-0.030756		1.53	1.37596
	0.09	-0.251632		28.74	-0.0307158		3.72	1.37691
	0.12	-0.251486		0.06	-0.030714		1.74	1.37731
	0.09	-0.251223		0.12	-0.0306966		1.98	1.37853
	0.15	-0.251222		0.15	-0.030669		0.54	1.37879
	0.06	-0.250554		0	-0.0306648		0.54	1.37956
	16.95	-0.25022		5.31	-0.030657		14.28	1.37976
	0.27	-0.249694		2.73	-0.0306534		2.22	1.3818
	0.42	-0.249609		0	-0.0306216		5.4	1.38855
	7.95	-0.249222		2.43	-0.0306024		8.34	1.38858
	0.06	-0.248895		0.09	-0.0305784		0.57	1.38883
	0.12	-0.248837		0.18	-0.0305202		7.05	1.3897
	0.06	-0.247992		0.12	-0.030519		1.44	1.38995
	1.74	-0.247779		0.06	-0.0304386		2.4	1.39063
	0.18	-0.247382		0.09	-0.0304284		2.19	1.39074
	0.12	-0.247293		0.06	-0.0303906		2.13	1.39163
	2.28	-0.246732		0.09	-0.0303804		1.38	1.39168
	0.27	-0.246708		0.09	-0.0303804		0.57	1.39259
	1.38	-0.245893		0.15	-0.0303588		1.65	1.39274
	0.09	-0.245801		0.21	-0.030354		1.56	1.39315
	0.12	-0.245308		0.09	-0.030345		4.05	1.39372
	0.06	-0.244769		0.12	-0.030294		0.36	1.39402
	0.12	-0.24408		0.09	-0.030285		1.89	1.39447
	0.72	-0.244057		0.18	-0.030243		1.68	1.40043
	0.27	-0.243941		0.09	-0.0301986		0.78	1.40147
	0.12	-0.243894		0.06	-0.0301824		2.31	1.40184
	0.03	-0.243832		0.06	-0.0301638		1.59	1.40368
	1.14	-0.24376		10.26	-0.0301326		3.78	1.4038
	0.09	-0.243483		0.06	-0.0301134		1.71	1.404
	1.92	-0.238939		0.06	-0.0300762		11.01	1.40416
	1.44	-0.238723		0.18	-0.0300588		8.49	1.40453
	0.75	-0.238604		0.15	-0.0300066		1.14	1.40483
	0.84	-0.238211		0.06	-0.0299934		0.99	1.40488
	0.48	-0.238062		0.09	-0.029988		4.26	1.40491
	4.95	-0.237503		0	-0.0299664		1.41	1.40576
	4.02	-0.236477		0.06	-0.029949		10.2	1.40666
	4.29	-0.236437		0.09	-0.029949		2.55	1.40678
	6.66	-0.236148		0.15	-0.02985		2.22	1.40731
	2.94	-0.235923		0.18	-0.0298452		0.54	1.40735
	2.91	-0.234905		0.06	-0.0298428		1.11	1.40749
	8.22	-0.234641		0.09	-0.029835		3.24	1.40786
	2.85	-0.234375		0.15	-0.0298302		1.68	1.41005
	1.59	-0.234202		0.06	-0.0298224		8.76	1.41091
	0.93	-0.233595		0.06	-0.0297672		1.11	1.41386
	0.18	-0.233482		0.06	-0.029739		8.79	1.4146
	5.07	-0.233209		0.06	-0.029685		3.66	1.4148
	3.48	-0.232666		0.12	-0.0296442		1.77	1.41497
	1.71	-0.232222		0.06	-0.0296274		2.46	1.41531
	5.67	-0.232045		0.06	-0.0295698		5.82	1.41616
	9.48	-0.231745		0.09	-0.0295122		4.23	1.41673
	8.97	-0.231725		0.06	-0.0294996		2.16	1.41786
	4.23	-0.231707		0.09	-0.0294732		2.64	1.41822
	3.33	-0.231702		0.12	-0.029454		2.55	1.41912
	4.11	-0.231281		0	-0.0294438		8.79	1.42051
	4.14	-0.231214		0.06	-0.0294252		1.53	1.42145
	0.72	-0.231009		1.44	-0.0294138		3.06	1.42195
	5.31	-0.230949		0.09	-0.02937		2.61	1.42236
	8.64	-0.230647		0.06	-0.029361		0.81	1.42383
	1.65	-0.230187		0.21	-0.0293568		5.88	1.42437
	0.33	-0.230174		0.09	-0.0292692		4.14	1.42469
	0.72	-0.229891		0.09	-0.0292266		6.24	1.4262
	10.26	-0.22982		0	-0.0292188		0.63	1.42705
	4.32	-0.229791		0	-0.029187		1.11	1.42765
	2.73	-0.229765		0.06	-0.0291798		0.63	1.42771
	2.7	-0.229556		0.06	-0.0291762		4.29	1.42789
	4.56	-0.228805		0.06	-0.0290352		0.78	1.42994
	2.55	-0.22861		0.09	-0.0289932		1.92	1.43016
	2.67	-0.228524		0.09	-0.0289926		2.16	1.43341
	1.89	-0.228495		0.06	-0.0289734		0.27	1.43379
	8.22	-0.22771		0.09	-0.0289626		2.16	1.43393
	6.15	-0.227217		0.21	-0.0289338		4.83	1.4472
	1.05	-0.22696		0.18	-0.028908		1.35	1.44801
	4.5	-0.226893		0.06	-0.0288948		0.54	1.44817
	6.57	-0.224839		0.09	-0.0288234		3.75	1.44878
	5.1	-0.224772		0.06	-0.0288198		1.38	1.44934
	1.14	-0.224629		0	-0.0287844		4.95	1.44936
	4.62	-0.224608		0.15	-0.0286806		6.18	1.45896
	4.83	-0.224514		0.09	-0.0286596		1.2	1.4598
	1.62	-0.224283		3.03	-0.0286416		10.47	1.46013
	5.76	-0.224201		0.06	-0.0285852		2.94	1.46061
	1.65	-0.224125		1.53	-0.0285174		1.65	1.46093
	5.88	-0.223859		0.12	-0.0285042		0.72	1.46313
	0.66	-0.223737		0.09	-0.0284742		1.98	1.4635
	10.86	-0.22367		0.66	-0.028434		8.82	1.46399
	8.91	-0.223361		0	-0.0283686		3.33	1.46418
	0.66	-0.223338		0.06	-0.0281736		4.71	1.46464
	0.66	-0.222925		0.03	-0.0281736		16.98	1.46497
	5.01	-0.222601		0.12	-0.0281628		3	1.46555
	9.87	-0.222397		0.09	-0.0281376		0.72	1.46625
	4.02	-0.218243		0.06	-0.0280644		8.49	1.46667
	2.67	-0.218123		0.06	-0.0280602		5.7	1.46883
	4.92	-0.217574		0.09	-0.028056		6.81	1.4698
	1.17	-0.217554		0.21	-0.0279936		0.75	1.47019
	3.63	-0.217043		2.25	-0.0279342		10.05	1.47092
	5.67	-0.216893		3.84	-0.0279114		0.3	1.47096
	0.39	-0.216727		1.86	-0.0279018		11.94	1.47172
	0	-0.216659		0.54	-0.0278586		0.75	1.47197
	4.5	-0.216609		4.08	-0.0278364		5.94	1.47219
	3.66	-0.216575		1.65	-0.0277968		11.97	1.47989
	0.99	-0.216538		0.21	-0.0277722		1.98	1.48144
	0.57	-0.216418		2.07	-0.0277686		9.03	1.49392
	0.06	-0.216171		1.83	-0.0277614		22.68	1.49425
	0.06	-0.215979		7.98	-0.027702		3.69	1.49426
	7.23	-0.215774		1.02	-0.0276666		7.41	1.49518
	0.24	-0.215424		3.75	-0.0276384		1.92	1.49527
	0.12	-0.215337		0.75	-0.0276384		2.22	1.49532
	0.09	-0.214684		11.55	-0.027633		19.44	1.49569
	0.12	-0.214621		1.65	-0.0276228		3.96	1.49596
	0.48	-0.214324		0.48	-0.0276114		0.33	1.49982
	0.09	-0.21415		0.63	-0.027519		1.2	1.50021
	0.06	-0.214099		0.96	-0.0275106		0	1.50103
	0.15	-0.213925		0.87	-0.027495		0.81	1.5013
	0.12	-0.213789		1.11	-0.0274644		0.84	1.50324
	0.12	-0.213689		1.89	-0.0274518		0.84	1.50324
	0.3	-0.213512		2.97	-0.02739		1.41	1.5034
	1.02	-0.213482		0.18	-0.0273018		5.7	1.50563
	6.84	-0.213325		1.14	-0.0272748		1.44	1.50568
	0.03	-0.213143		2.46	-0.027264		6.18	1.50732
	0.15	-0.212884		5.91	-0.0272538		7.11	1.50898
	7.56	-0.21283		0.51	-0.0272478		0.84	1.51096
	0.12	-0.212472		2.31	-0.0271926		0.84	1.5112
	0.93	-0.212372		0.39	-0.027189		0.84	1.51167
	0.06	-0.212263		0.63	-0.0271716		3.54	1.51182
	0.06	-0.212186		4.77	-0.0271266		2.04	1.51334
	0.12	-0.211656		2.01	-0.0270906		3.54	1.5135
	0.18	-0.211252		2.67	-0.0270588		7.11	1.51359
	0.15	-0.211144		3	-0.0270528		6.54	1.51449
	0.06	-0.210842		30.09	-0.0269442		6.84	1.51667
	0.15	-0.210813		1.02	-0.0269388		0.87	1.51708
	0.09	-0.210702		2.55	-0.0268368		1.41	1.51758
	0.06	-0.210442		0.63	-0.0268338		0.84	1.51771
	0.3	-0.210374		0.18	-0.0267762		1.08	1.518
	0	-0.210266		3.42	-0.0267732		6.69	1.51822
	0.09	-0.210253		3.87	-0.026766		3.9	1.5186
	0.12	-0.210076		1.11	-0.0267552		3.6	1.51939
	0.09	-0.208983		1.41	-0.02673		3.9	1.52222
	6.72	-0.208962		0.18	-0.0267174		2.04	1.52309
	0.12	-0.208584		1.08	-0.0266958		1.68	1.52316
	0.09	-0.208302		0.99	-0.0266796		0	1.52464
	0.09	-0.208069		0.6	-0.026661		0.3	1.52582
	0.06	-0.207585		1.08	-0.0266466		1.05	1.52712
	0.21	-0.207483		0.57	-0.0266352		0.9	1.52715
	0.09	-0.207302		0.12	-0.0266118		0.9	1.52783
	0.09	-0.20714		1.05	-0.0265962		9.27	1.53053
	0.18	-0.207086		20.85	-0.0265914		1.65	1.53173
	0.06	-0.205682		1.89	-0.0265752		3.9	1.53377
	0.12	-0.205414		4.65	-0.0265482		9.33	1.53458
	6.21	-0.205361		1.83	-0.0265362		22.86	1.53505
	0.15	-0.205034		0.69	-0.026493		4.74	1.53511
	0.96	-0.205007		0.33	-0.0264918		4.29	1.53597
	0.06	-0.204559		1.11	-0.0264498		0.93	1.5366
	2.34	-0.204354		2.1	-0.0264378		0.66	1.53681
	1.47	-0.20405		0.54	-0.0264288		0.27	1.53737
	0.06	-0.202693		2.91	-0.026346		0.93	1.53776
	0.18	-0.202604		0.24	-0.0262872		5.64	1.53843
	0.09	-0.20227		0.15	-0.0259464		11.46	1.53882
	0.18	-0.202054		1.83	-0.0258924		0.93	1.54035
	0.18	-0.201963		1.56	-0.0258864		1.53	1.54048
	0.15	-0.201554		1.5	-0.0258858		13.65	1.54092
	0.12	-0.200943		3.96	-0.0258462		9.9	1.54135
	0.12	-0.200725		1.23	-0.0258216		5.67	1.54181
	0.06	-0.200602		0	-0.0257496		6.21	1.54267
	0.06	-0.200462		3.15	-0.0257472		8.49	1.54763
	0.06	-0.200338		0.78	-0.0257388		1.11	1.54774
	8.34	-0.200336		2.43	-0.0257358		0.96	1.54861
	0.15	-0.199839		1.23	-0.0257034		7.68	1.54955
	0.21	-0.199204		1.5	-0.0256704		0.66	1.55057
	0.06	-0.199187		0.12	-0.0256632		14.58	1.55257
	0.12	-0.199169		0.09	-0.025629		7.11	1.55367
	0.12	-0.199096		0.27	-0.0256242		2.22	1.55446
	0.12	-0.198975		0.78	-0.0255678		4.23	1.55529
	0.18	-0.198321		0.09	-0.0251886		3.15	1.5567
	0.09	-0.198053		0.06	-0.0251658		1.95	1.55799
	0.21	-0.198008		0.09	-0.0250908		5.73	1.55847
	0	-0.197961		0.12	-0.0250866		1.47	1.55849
	0	-0.197941		0.06	-0.0250752		1.83	1.55871
	0.15	-0.197448		0.06	-0.0250704		2.58	1.55975
	0.09	-0.197446		0.24	-0.0250596		1.08	1.55994
	0.09	-0.196979		0.09	-0.0250572		0.36	1.56154
	0	-0.19693		0.12	-0.0250476		7.17	1.56193
	0.09	-0.196824		4.41	-0.0250074		1.68	1.56199
	0.18	-0.196673		0.15	-0.0249792		16.56	1.56365
	2.25	-0.196472		0	-0.0249486		10.35	1.56827
	0.15	-0.196319		0.06	-0.0249432		11.55	1.56962
	1.59	-0.196201		0.15	-0.0249408		18.9	1.57032
	1.68	-0.196145		5.34	-0.0249204		16.32	1.57047
	0.06	-0.196116		0.06	-0.0248874		2.34	1.57047
	0.06	-0.196021		0.06	-0.024873		16.59	1.5706
	0.06	-0.194599		0.03	-0.024846		3.36	1.5717
	0.21	-0.19456		0.06	-0.0248442		7.83	1.57262
	0.9	-0.194237		0.09	-0.0248094		2.04	1.57362
	0.06	-0.194058		0.12	-0.0248076		1.62	1.57479
	0.15	-0.193947		0.09	-0.0247902		10.08	1.57735
	0.15	-0.193631		0.06	-0.0247794		3.51	1.57762
	0.27	-0.193618		0.09	-0.0247368		1.08	1.57907
	0.12	-0.193605		0.06	-0.0247302		8.34	1.57973
	0.18	-0.193599		0.06	-0.0247098		1.56	1.57992
	0.15	-0.193563		14.76	-0.0246714		4.74	1.58102
	0.33	-0.193468		11.37	-0.0246546		1.08	1.58129
	0.21	-0.193338		2.4	-0.024645		10.95	1.58161
	0.09	-0.193043		0.09	-0.024567		11.7	1.58223
	0.09	-0.192982		4.62	-0.0245448		1.08	1.58303
	0.15	-0.192924		0.09	-0.0245394		3.42	1.58352
	0.18	-0.192904		0.06	-0.0245316		0.3	1.58389
	0.06	-0.192277		0.36	-0.0245292		1.35	1.58591
	0.06	-0.192133		0.06	-0.0245256		9.18	1.58599
	0.09	-0.191882		0.09	-0.0242244		10.5	1.58609
	0.12	-0.191573		0.21	-0.0242112		3.6	1.58689
	0.15	-0.191225		0.06	-0.0241938		1.14	1.59233
	0.09	-0.191175		0.06	-0.0241602		1.53	1.59451
	0.09	-0.19098		0.09	-0.024159		8.82	1.5946
	0.06	-0.190852		0.06	-0.0241506		8.94	1.59599
	0.06	-0.190836		0.12	-0.0241392		1.14	1.59607
	4.95	-0.190544		0.09	-0.0241368		10.5	1.59818
	0.15	-0.190355		0.3	-0.0241116		2.07	1.59919
	1.53	-0.189877		0.06	-0.0240912		1.17	1.60116
	0.09	-0.189826		0.06	-0.024057		10.71	1.60122
	5.82	-0.189414		0.18	-0.0240384		1.11	1.60148
	0.15	-0.189053		0.12	-0.024015		1.95	1.60317
	0.03	-0.188967		0.18	-0.0239976		2.85	1.6037
	0.15	-0.188937		0.06	-0.0239784		1.17	1.60668
	0.09	-0.188598		0.09	-0.0239652		1.17	1.60705
	0.15	-0.188565		0.06	-0.0239592		2.88	1.60807
	0.12	-0.188441		0.15	-0.0239496		0.18	1.6156
	0.21	-0.188413		0.09	-0.023895		9.75	1.61803
	0.06	-0.187847		0	-0.0238926		17.4	1.61877
	0	-0.187814		0	-0.0237924		1.89	1.62096
	0.09	-0.187533		0.09	-0.0237918		3.03	1.62346
	0.12	-0.18624		1.23	-0.0237678		2.25	1.62365
	0.12	-0.185949		0	-0.0237426		6.12	1.62507
	0.06	-0.185935		0.15	-0.0236442		6.99	1.6269
	0.06	-0.185904		0.3	-0.0236442		1.05	1.62888
	0.09	-0.185885		0.15	-0.023592		1.89	1.63073
	0.12	-0.185836		0.06	-0.0235806		2.64	1.63192
	0.09	-0.185486		5.85	-0.0235254		0.3	1.63295
	0.09	-0.185131		0.06	-0.0235146		0.39	1.63333
	3.81	-0.184955		0.09	-0.0235146		6.75	1.63465
	0.09	-0.184495		0.06	-0.0235014		2.61	1.63525
	0.12	-0.184139		0.12	-0.0234918		10.32	1.6374
	0.06	-0.18411		0.06	-0.0234774		6.75	1.64212
	0.12	-0.183814		0.09	-0.023445		8.22	1.64854
	0.09	-0.183783		0.09	-0.023436		9.99	1.65043
	0.12	-0.183656		0.06	-0.0234336		29.1	1.6506
	0.06	-0.183359		0.12	-0.0234192		2.28	1.6508
	1.11	-0.183229		0.15	-0.0234144		8.85	1.65105
	0.03	-0.183097		0	-0.0233778		0.87	1.6518
	0.06	-0.182853		0.3	-0.0233628		6.36	1.6519
	0.09	-0.182848		0.12	-0.0233568		9.6	1.65247
	0.12	-0.182748		0.15	-0.0233472		0.87	1.65269
	0.06	-0.182722		0.12	-0.0233334		0.3	1.65291
	2.49	-0.182641		0.09	-0.0232986		2.01	1.65328
	0.12	-0.18227		1.41	-0.0232932		1.62	1.6544
	0.12	-0.182118		0.09	-0.0232656		0.45	1.65443
	0.06	-0.182097		0	-0.0232122		2.58	1.65568
	0.06	-0.181935		0.09	-0.023208		2.43	1.65592
	0.06	-0.181877		0.27	-0.0231714		10.5	1.65658
	7.68	-0.181747		0.09	-0.0231474		8.28	1.65842
	0	-0.181667		0.21	-0.0231402		22.17	1.66072
	0.06	-0.181405		0.12	-0.0231258		2.22	1.66127
	6.72	-0.181356		0.06	-0.0230556		4.08	1.66306
	0.09	-0.181253		1.92	-0.0230478		2.25	1.6642
	0.06	-0.181159		0.06	-0.0230424		1.44	1.66522
	0.09	-0.181093		0	-0.0230244		16.59	1.66595
	0.06	-0.180975		0.06	-0.0229908		13.68	1.66707
	0.03	-0.180966		0.06	-0.0229608		6.99	1.66964
	0.12	-0.180828		0.06	-0.022914		4.17	1.67049
	0.24	-0.180821		0.06	-0.0228666		1.47	1.67053
	0.09	-0.180534		0.09	-0.0228204		3.15	1.67129
	0.18	-0.18048		4.71	-0.0228048		14.49	1.6713
	0	-0.180188		0.06	-0.0227442		8.07	1.67207
	0.12	-0.180171		5.88	-0.0227334		9.99	1.67375
	0.03	-0.179837		0.12	-0.0227208		3.27	1.67437
	0.06	-0.179697		2.28	-0.0227124		2.43	1.6754
	0.24	-0.179507		0.06	-0.0226974		10.53	1.67854
	3.39	-0.179386		0.09	-0.0226902		2.91	1.68079
	0.06	-0.179223		0.09	-0.0226902		16.92	1.68135
	0.12	-0.179052		0.06	-0.022677		18.39	1.686
	0.09	-0.17902		0.12	-0.0226422		1.56	1.68794
	0.06	-0.178967		0.09	-0.022635		4.71	1.69135
	0.42	-0.178762		0.06	-0.0226068		3.96	1.69381
	0.15	-0.17863		0.06	-0.0225978		7.68	1.69476
	0.06	-0.178452		0.06	-0.0225978		6.51	1.69495
	0.03	-0.178356		0.09	-0.022584		9.9	1.69611
	0.09	-0.178257		0.06	-0.0225648		1.62	1.69688
	0.09	-0.178201		0.18	-0.0225306		6.42	1.69733
	0.09	-0.177976		0.09	-0.0225294		1.65	1.70081
	0.06	-0.177875		0.09	-0.0225024		9.66	1.70134
	0.18	-0.177735		0.12	-0.0224166		1.65	1.70143
	0.06	-0.177716		0.09	-0.0224136		0.12	1.70321
	0.06	-0.177577		0.06	-0.0224106		1.89	1.70349
	0.09	-0.177551		0.09	-0.0223884		1.05	1.70371
	0.06	-0.177334		0.66	-0.0223422		1.65	1.70506
	0.12	-0.177117		0.09	-0.0223056		2.16	1.70682
	0.06	-0.176842		0	-0.0222522		1.68	1.70977
	0.06	-0.176553		0.06	-0.0222264		4.5	1.71069
	0.09	-0.176263		0.09	-0.0222186		1.71	1.71074
	0.06	-0.176206		0.06	-0.0221856		6.03	1.71205
	0.06	-0.176134		0.21	-0.0221346		1.71	1.71552
	0.18	-0.175875		0.06	-0.0220962		1.56	1.71628
	0.09	-0.175862		0.09	-0.0220692		3.51	1.71651
	8.04	-0.175785		0.12	-0.022038		6.21	1.71656
	0.06	-0.175663		2.19	-0.0220362		4.65	1.71679
	2.01	-0.175574		3.6	-0.0220284		1.74	1.71749
	0.06	-0.175534		0.09	-0.0220116		1.14	1.71847
	0.12	-0.175115		0	-0.0220086		1.77	1.72279
	0.06	-0.175093		0	-0.0220038		2.76	1.7238
	0.12	-0.175058		0.06	-0.0219834		11.37	1.72476
	0.09	-0.174731		0.06	-0.0219678		19.35	1.72639
	0.09	-0.174597		1.38	-0.0219336		5.07	1.7271
	0.51	-0.174462		0.09	-0.021918		1.8	1.72779
	0.09	-0.174303		0.06	-0.0219162		5.19	1.7281
	0.12	-0.174165		0.06	-0.021909		1.83	1.73251
	0.15	-0.174132		0.06	-0.0218928		2.43	1.73399
	0.12	-0.17403		0.09	-0.021864		4.23	1.73406
	0.09	-0.174014		0.09	-0.0217944		2.73	1.73697
	11.67	-0.173926		0.09	-0.0217488		0	0
	0.12	-0.173822		2.76	-0.0217428		13.65	1.76345
	0.09	-0.173215		0.06	-0.0217392		18.63	1.4
	4.14	-0.173117		0.06	-0.0217128		0.09	1.76565
	0.09	-0.172805		0.06	-0.0216696		1.62	1.76581
	0.12	-0.172275		0.06	-0.0216576		2.07	1.76839
	0.09	-0.172097		0.09	-0.0216474		6.75	1.76908
	0.27	-0.172028		2.64	-0.0216156		2.1	1.4
	0.09	-0.171908		0.06	-0.0216054		0	0
	0.12	-0.171653		0.09	-0.0216042		10.77	1.7753
	0.09	-0.171579		0.12	-0.0216024		2.13	1.7781
	0.15	-0.171573		0.06	-0.0215778		16.32	1.77965
	0.18	-0.171335		0.15	-0.0215046		0.99	1.77973
	0.09	-0.171183		9.33	-0.021492		5.31	1.78898
	0.24	-0.170985		0.06	-0.0214752		5.52	1.78948
	0.06	-0.170849		0.81	-0.0214656		2.37	1.79131
	0.18	-0.170811		0.09	-0.0214398		19.17	1.79558
	3.69	-0.17078		0.15	-0.0214266		1.65	1.98
	0.12	-0.17068		0.09	-0.0214266		5.28	1.80034
	0.12	-0.170525		0.06	-0.0214008		2.31	1.80087
	0.06	-0.170452		0.06	-0.0214002		9.21	1.80164
	6.39	-0.170223		0.12	-0.0213744		2.31	1.80191
	0.09	-0.170175		0.06	-0.0213618		2.4	1.80209
	0.06	-0.170171		0.06	-0.0212904		5.16	1.80374
	0.09	-0.169692		0.09	-0.0212826		0	0
	0.84	-0.169516		0.03	-0.0212664		2.4	1.81105
	0.15	-0.169422		0.18	-0.0212406		0	0
	5.28	-0.169374		0.09	-0.0212394		0	0
	0.18	-0.169008		0.09	-0.021237		2.67	1.84135
	0.09	-0.169007		0.12	-0.0212304		2.55	1.84383
	0.15	-0.168857		0.12	-0.021225		11.94	1.84398
	0.12	-0.168836		0.06	-0.021204		8.22	1.84409
	0.06	-0.168773		0.09	-0.021195		8.94	1.84423
	0.09	-0.168597		0.09	-0.0211638		2.85	1.84428
	0.06	-0.168583		2.43	-0.0210972		1.38	1.84521
	0.06	-0.139356		0.09	-0.0210528		2.76	1.85312
	0.09	-0.139257		0.12	-0.021048		0	0
	3.45	-0.138892		0.3	-0.0210414		5.01	1
	4.17	-0.138611		0.15	-0.0210366		0.84	1.85706
	0.06	-0.138606		0.09	-0.0209952		2.82	1.85835
	0.21	-0.138595		0.06	-0.0209868		3.66	2.2
	0.06	-0.13857		0.09	-0.0209634		3.45	1.85924
	0	-0.138496		0.09	-0.02094		12.03	1.86163
	0	-0.138462		0.09	-0.020931		2.88	1.86484
	0.06	-0.138259		0.06	-0.0209286		15.27	1.86882
	7.17	-0.138212		0.09	-0.0209178		0	0
	0.06	-0.138139		0.09	-0.0208776		6.51	1.87319
	0.09	-0.138117		0.06	-0.020874		3	1.87432
	0.06	-0.138111		0.09	-0.020865		1.71	1.90831
	0.06	-0.137949		0.12	-0.0208626		1.68	1.90949
	0.09	-0.137931		0.06	-0.0208596		3.39	1.91183
	0	-0.137921		0.09	-0.0208026		9.81	1.91285
	1.2	-0.137683		0.09	-0.020784		3.48	1.91879
	5.16	-0.137659		0.18	-0.0207786		5.88	1.91953
	0	-0.137617		0.06	-0.0207618		4.65	1.91999
	0.78	-0.137524		8.43	-0.0207486		2.76	1.92346
	0.06	-0.137359		0.12	-0.0206868		4.17	1.92473
	0.06	-0.137356		0.09	-0.020655		27.9	1.92507
	0.15	-0.137153		0.03	-0.0206292		3.57	1.92661
	0.96	-0.137073		0.09	-0.0206202		0.12	1.92699
	0.09	-0.136953		0.09	-0.0206118		12.99	1.9287
	0.78	-0.136821		0.06	-0.020607		3.63	1.93027
	0.15	-0.136788		2.76	-0.0205854		10.56	1.93304
	0.06	-0.136694		0.06	-0.0205698		3.69	1.93627
	0.06	-0.136557		0.06	-0.0205434		3.72	1.93698
	0.33	-0.136485		0.06	-0.020508		3.75	1.93952
	1.92	-0.135246		0.03	-0.020469		0.99	1.93983
	0.21	-0.13523		0.09	-0.0204624		3.75	1.9403
	0.09	-0.135224		0.12	-0.020457		3.66	1.9459
	0.06	-0.134861		0.21	-0.0204504		3.09	1.94866
	0.18	-0.13486		0.48	-0.020442		3.57	1.95143
	0.06	-0.134804		0.06	-0.0204348		8.01	1.95412
	0.09	-0.134786		0.09	-0.0204198		5.88	2.0708
	1.89	-0.13464		0.18	-0.0204096		6.66	2.10552
	0.27	-0.134553		0.09	-0.0203664		6.75	2.10967
	0.09	-0.134549		0.09	-0.0202968		0.12	2.11272
	1.2	-0.134494		4.02	-0.0202938		1.05	2.11306
	0.06	-0.134412		0.06	-0.020292		2.85	2.11385
	0.21	-0.134243		0.06	-0.0202836		3.06	2.11874
	0.12	-0.134211		0.06	-0.0202782		7.02	2.12172
	0.06	-0.134187		0.12	-0.0202374		1.2	2.12916
	0	-0.134015		0.09	-0.020136		0.18	2.13025
	0.27	-0.133961		0.09	-0.0201114		2.64	2.13161
	0.36	-0.133932		0.12	-0.0201012		7.38	2.13626
	0	-0.133825		0.09	-0.020097		7.41	2.13672
	0	-0.1338		0.09	-0.0200808		3.69	2.14289
	0.03	-0.133658		7.77	-0.0200748		3.03	2.14915
	0.09	-0.133622		0.09	-0.0200718		1.59	2.15698
	0.18	-0.133436		0.06	-0.0200364		2.73	2.17094
				0.18	-0.0200268		8.67	2.182
				0.09	-0.0200262		2.73	2.18532
				0.12	-0.0199404		2.01	2.20081
				0	-0.0199398		10.53	2.20355
				0.09	-0.019905		0.15	2.21767
				0.15	-0.0198684		10.2	2.22896
				14.01	-0.0198084		0	0
				0.15	-0.0197928		0.15	2.26017
				0.06	-0.0197316		8.22	2.26518
				0.03	-0.0197304		0	0
				0.06	-0.0197112		0.69	2.42642
				0.06	-0.0196824		1.02	2.42815
				0.09	-0.019623		0	0
				0.09	-0.0195966		0	2.45351
				0.12	-0.019464		0.42	2.56966
				0.09	-0.0194508		1.05	2.62367
				0.21	-0.0194076		0.36	2.63338
				0.06	-0.0193536		7.32	2.64705
				0.06	-0.0193494		0
				0.06	-0.019347		0
				0.09	-0.0193362
				0.06	-0.0193272
				0.09	-0.0193062
				0.03	-0.0192858
				0.06	-0.0192726
				0.06	-0.0192714
				0.21	-0.0192678
				0.12	-0.019266
				1.86	-0.0192606
				2.94	-0.0192462
				8.91	-0.0192306
				0.06	-0.0192252
				0.06	-0.019221
				0.06	-0.0191646
				0.06	-0.019089
				0.09	-0.0190812
				0.09	-0.0190266
				0.12	-0.019017
				0.06	-0.0189678
				0.06	-0.0189612
				0.09	-0.018957
				0.06	-0.0189348
				0	-0.0188898
				0.09	-0.0188592
				0.42	-0.0188004
				0.09	-0.0187902
				0	-0.018705
				0.06	-0.0186996
				0.06	-0.01869
				0.18	-0.0186708
				0.06	-0.0186636
				0.06	-0.0186078
				0.06	-0.0186054
				0.06	-0.0185952
				0.09	-0.0185604
				0.06	-0.0185022
				0.06	-0.0184962
				0.21	-0.0184704
				0	-0.0184464
				0	-0.0183876
				0.09	-0.01836
				0.06	-0.0183438
				0.06	-0.0182856
				0.12	-0.0182688
				0.09	-0.018252
				0.09	-0.0182322
				5.67	-0.0181752
				0.15	-0.0181632
				0.09	-0.0181434
				0.18	-0.0181212
				0.21	-0.0181134
				0.06	-0.0180654
				0.09	-0.0180558
				0.09	-0.018045
				0.09	-0.0180354
				0.12	-0.0180216
				0.15	-0.0180144
				0.06	-0.0179646
				0.06	-0.0179454
				0.06	-0.0178506
				0.12	-0.0178452
				0.3	-0.0178428
				0.03	-0.0178206
				0.09	-0.017817
				0.09	-0.0177738
				0.09	-0.0177576
				0.06	-0.0177564
				0.99	-0.0177378
				0.06	-0.0177174
				0.12	-0.0176622
				0.12	-0.0176346
				0.12	-0.0176028
				0.09	-0.0175848
				4.11	-0.0175512
				0.06	-0.0175344
				0.09	-0.0175158
				15.93	-0.0175146
				0.12	-0.0175038
				0.09	-0.0173232
				0.06	-0.0173208
				0.09	-0.017313
				0.96	-0.0173028
				0.15	-0.0172596
				0.09	-0.0172386
				3.12	-0.017232
				0.09	-0.0172302
				0.12	-0.0172236
				0.06	-0.0172176
				0.12	-0.017211
				0.06	-0.017202
				0.12	-0.0171888
				0.09	-0.0171498
				0.12	-0.0171102
				0.12	-0.017064
				0.15	-0.0170436
				0.09	-0.0169518
				0.06	-0.0168846
				0.09	-0.0168582
				0.09	-0.0168072
				0.06	-0.0167052
				0.06	-0.016683
				0.09	-0.016572
				0.06	-0.0165612
				0.06	-0.016545
				0.06	-0.0165066
				0.27	-0.0164682
				0.18	-0.0164508
				0.21	-0.016407
				0.21	-0.0164052
				0	-0.0163896
				0.09	-0.0163488
				0.06	-0.0162384
				0.09	-0.0162192
				0.09	-0.0162036
				0.06	-0.0161874
				0.06	-0.0161826
				0.12	-0.0161784
				0.06	-0.0161304
				0.06	-0.0161256
				0.15	-0.0161166
				0.09	-0.0160866
				0.06	-0.0160794
				0.06	-0.0160068
				0.06	-0.0160014
				0.09	-0.0159858
				0.06	-0.0159144
				0.21	-0.0159138
				0.06	-0.0159036
				0.03	-0.0159024
				0.15	-0.0158784
				1.59	-0.0158778
				0.06	-0.0158496
				0.12	-0.0157944
				0.12	-0.0157644
				0.21	-0.0157302
				1.23	-0.0157062
				0.06	-0.0156768
				2.64	-0.0156648
				0.09	-0.0156492
				0.06	-0.0156396
				0.09	-0.0156378
				0.06	-0.0156276
				0.06	-0.0155994
				0.09	-0.015564
				0	-0.0155454
				0.06	-0.015525
				3.57	-0.0155232
				0.09	-0.015513
				11.28	-0.0154908
				0.06	-0.0154734
				0.06	-0.0154632
				0.15	-0.015441
				0.09	-0.0154368
				0.15	-0.0154104
				0.06	-0.015396
				0.12	-0.0153792
				0.09	-0.0153738
				1.98	-0.0153732
				0.06	-0.0152856
				0.09	-0.0152634
				0.06	-0.0152322
				2.34	-0.0152232
				0.18	-0.0152118
				0.18	-0.0152112
				0.06	-0.015189
				0.06	-0.01518
				0.03	-0.0151698
				10.2	-0.0151698
				0.12	-0.0151698
				0.09	-0.0151662
				0.12	-0.0151548
				0.09	-0.0151536
				0.12	-0.0151518
				0.09	-0.0151488
				0.06	-0.0151452
				0.09	-0.0151158
				0.06	-0.015108
				0.06	-0.0150846
				0.06	-0.015033
				0.09	-0.015024
				2.04	-0.0149814
				0.06	-0.0149544
				0.06	-0.014952
				0.06	-0.0149508
				0.06	-0.0149304
				0.09	-0.0148914
				0.09	-0.0148512
				0.09	-0.01485
				0.06	-0.0148332
				0.06	-0.0148032
				0.12	-0.014796
				0.09	-0.0147906
				0.12	-0.0147864
				0	-0.0147714
				0	-0.0147708
				0.06	-0.0147666
				0.06	-0.0147096
				1.17	-0.0146598
				0.09	-0.0146592
				0.03	-0.0146472
				0.09	-0.0146436
				0	-0.0146082
				0.09	-0.0145848
				0.03	-0.0145542
				2.76	-0.014547
				0.33	-0.014544
				2.79	-0.0145404
				0.09	-0.0145314
				0.03	-0.0145278
				0.06	-0.014517
				0.12	-0.0144996
				0.15	-0.0144786
				3.96	-0.0144738
				0.12	-0.0144552
				0.09	-0.0144114
				0.06	-0.014376
				0.12	-0.0143448
				0.06	-0.0143424
				0.06	-0.0143088
				0	-0.0143064
				0	-0.0142938
				6.54	-0.0142926
				0.09	-0.0142686
				0	-0.0142602
				4.86	-0.0142578
				0.12	-0.0142332
				4.14	-0.014205
				0.06	-0.0141786
				0.06	-0.0141264
				0.12	-0.0141156
[truncated: 2,972 more rows]
